# Supplementary material for: Effect of the gut microbiome, plasma metabolome, peripheral cells, and inflammatory cytokines on obesity: a bidirectional two-sample Mendelian randomization study and mediation analysis
Source: Front Immunol. 2024 Mar 15;15:1348347. doi: 10.3389/fimmu.2024.1348347 (PMC10981273; doi:10.3389/fimmu.2024.1348347)
Supplement: Supplementary file 3 [file Table_1.xlsx]

## Sheet: Table S1
Table S1 GWAS information
Trait category	GWAS ID	Trait name	Trait number	Trait type	Sample size (cases/controls)	Ethnicity	PMID
Exposure	/	Gut microbiome composition	191	Continuous	18340	Multi-ancestry	33462485
Outcome	/	BMI	1	Continuous	681275	European	30124842
Outcome	/	WHR	1	Continuous	697734	European	30239722
Outcome	/	WHRadjBMI	1	Continuous	694649	European	30239722
Outcome	ieu-a-90	Obesity class 1	1	Binary	98,697 (32,858/65,839)	European	23563607
Outcome	ieu-a-91	Obesity class 2	1	Binary	72,546 (9,889/62,657)	European	23563607
Outcome	ieu-a-92	Obesity class 3	1	Binary	50,364 (2,896/47,468)	European	23563607
Mediator	GCST90199621 - GCST90201020	Plasma metabolites	1400	Continuous	8299	European	36635386
Mediator	*	Blood cells	10	Continuous	408112	European	32888494
Mediator	*	Immune cells	118	Continuous	3757	European	32929287
Mediator	/	Cytokines	41	Continuous	8293	European	27989323, 33491305
*The list of GWAS data for cells as follows:
Cell type	Accession ID	Trait name
Blood cell	GCST90002379	Basophil count
Blood cell	GCST90002381	Eosinophil counts
Blood cell	GCST90002385	High light scatter reticulocyte count
Blood cell	GCST90002388	Lymphocyte count
Blood cell	GCST90002393	Monocyte count
Blood cell	GCST90002398	Neutrophil count
Blood cell	GCST90002402	Platelet count
Blood cell	GCST90002403	Red blood cell count
Blood cell	GCST90002405	Reticulocyte count
Blood cell	GCST90002407	White blood cell count
Immune cell	GCST90001392	IgD+ CD38+ B cell Absolute Count
Immune cell	GCST90001394	IgD+ CD38dim B cell Absolute Count
Immune cell	GCST90001396	IgD+ CD38- B cell Absolute Count
Immune cell	GCST90001398	Unswitched memory B cell Absolute Count
Immune cell	GCST90001400	IgD+ B cell Absolute Count
Immune cell	GCST90001401	IgD- CD27- B cell Absolute Count
Immune cell	GCST90001403	Switched memory B cell Absolute Count
Immune cell	GCST90001405	Plasma Blast-Plasma Cell Absolute Count
Immune cell	GCST90001407	Memory B cell Absolute Count
Immune cell	GCST90001409	Naive-mature B cell Absolute Count
Immune cell	GCST90001412	IgD+ CD24+ B cell Absolute Count
Immune cell	GCST90001414	IgD- CD24- B cell Absolute Count
Immune cell	GCST90001416	IgD+ CD24- B cell Absolute Count
Immune cell	GCST90001418	CD24+ CD27+ B cell Absolute Count
Immune cell	GCST90001420	IgD- CD38+ B cell Absolute Count
Immune cell	GCST90001421	CD20- B cell Absolute Count
Immune cell	GCST90001423	CD20- CD38- B cell Absolute Count
Immune cell	GCST90001438	IgD- CD38dim B cell Absolute Count
Immune cell	GCST90001446	IgD- CD38- B cell Absolute Count
Immune cell	GCST90001448	CD11c+ monocyte Absolute Count
Immune cell	GCST90001450	CD62L- monocyte Absolute Count
Immune cell	GCST90001452	CD11c+ CD62L- monocyte Absolute Count
Immune cell	GCST90001454	CD62L- HLA DR++ monocyte Absolute Count
Immune cell	GCST90001456	CD11c+ HLA DR++ monocyte Absolute Count
Immune cell	GCST90001458	Myeloid Dendritic Cell Absolute Count
Immune cell	GCST90001460	Plasmacytoid Dendritic Cell Absolute Count
Immune cell	GCST90001461	Dendritic Cell Absolute Count
Immune cell	GCST90001462	CD62L- Dendritic Cell Absolute Count
Immune cell	GCST90001464	CD86+ myeloid Dendritic Cell Absolute Count
Immune cell	GCST90001466	CD86+ plasmacytoid Dendritic Cell Absolute Count
Immune cell	GCST90001468	CD62L- myeloid Dendritic Cell Absolute Count
Immune cell	GCST90001470	CD62L- plasmacytoid Dendritic Cell Absolute Count
Immune cell	GCST90001472	CD62L- CD86+ myeloid Dendritic Cell Absolute Count
Immune cell	GCST90001477	HLA DR++ monocyte Absolute Count
Immune cell	GCST90001480	Resting CD4 regulatory T cell Absolute Count
Immune cell	GCST90001483	CD39+ resting CD4 regulatory T cell Absolute Count
Immune cell	GCST90001486	Activated CD4 regulatory T cell Absolute Count
Immune cell	GCST90001489	CD39+ activated CD4 regulatory T cell Absolute Count
Immune cell	GCST90001492	Secreting CD4 regulatory T cell Absolute Count
Immune cell	GCST90001495	CD39+ secreting CD4 regulatory T cell Absolute Count
Immune cell	GCST90001498	Activated & resting CD4 regulatory T cell Absolute Count
Immune cell	GCST90001501	Activated & secreting CD4 regulatory T cell Absolute Count
Immune cell	GCST90001504	CD25++ CD4+ T cell Absolute Count
Immune cell	GCST90001507	CD25++ CD45RA+ CD4 not regulatory T cell Absolute Count
Immune cell	GCST90001510	CD25++ CD45RA- CD4 not regulatory T cell Absolute Count
Immune cell	GCST90001513	CD4 regulatory T cell Absolute Count
Immune cell	GCST90001514	Hematopoietic Stem Cell Absolute Count
Immune cell	GCST90001515	Immature Myeloid-Derived Suppressor Cells Absolute Count
Immune cell	GCST90001517	CD33+ HLA DR+ Absolute Count
Immune cell	GCST90001518	CD33+ HLA DR+ CD14- Absolute Count
Immune cell	GCST90001520	CD33+ HLA DR+ CD14dim Absolute Count
Immune cell	GCST90001522	CD33- HLA DR- Absolute Count
Immune cell	GCST90001523	CD33- HLA DR+ Absolute Count
Immune cell	GCST90001524	Granulocytic Myeloid-Derived Suppressor Cells Absolute Count
Immune cell	GCST90001525	CD33dim HLA DR+ CD11b+ Absolute Count
Immune cell	GCST90001527	CD33dim HLA DR+ CD11b- Absolute Count
Immune cell	GCST90001529	CD66b++ myeloid cell Absolute Count
Immune cell	GCST90001530	Monocytic Myeloid-Derived Suppressor Cells Absolute Count
Immune cell	GCST90001531	CD33dim HLA DR- Absolute Count
Immune cell	GCST90001532	Basophil Absolute Count
Immune cell	GCST90001534	CD45RA- CD4+ T cell Absolute Count
Immune cell	GCST90001537	Central Memory CD4+ T cell Absolute Count
Immune cell	GCST90001540	Naive CD4+ T cell Absolute Count
Immune cell	GCST90001542	Effector Memory CD4+ T cell Absolute Count
Immune cell	GCST90001545	Terminally Differentiated CD4+ T cell Absolute Count
Immune cell	GCST90001548	Central Memory CD8+ T cell Absolute Count
Immune cell	GCST90001551	Naive CD8+ T cell Absolute Count
Immune cell	GCST90001554	Effector Memory CD8+ T cell Absolute Count
Immune cell	GCST90001557	Terminally Differentiated CD8+ T cell Absolute Count
Immune cell	GCST90001560	CD45RA+ CD8+ T cell Absolute Count
Immune cell	GCST90001563	Central Memory CD4-CD8- T cell Absolute Count
Immune cell	GCST90001566	Naive CD4-CD8- T cell Absolute Count
Immune cell	GCST90001569	Effector Memory CD4-CD8- T cell Absolute Count
Immune cell	GCST90001572	Terminally Differentiated CD4-CD8- T cell Absolute Count
Immune cell	GCST90001577	Transitional B cell Absolute Count
Immune cell	GCST90001579	CD14- CD16+ monocyte Absolute Count
Immune cell	GCST90001580	CD14+ CD16+ monocyte Absolute Count
Immune cell	GCST90001581	CD14- CD16- Absolute Count
Immune cell	GCST90001582	CD14+ CD16- monocyte Absolute Count
Immune cell	GCST90001583	Monocyte Absolute Count
Immune cell	GCST90001590	CD4+ T cell Absolute Count
Immune cell	GCST90001592	CD8+ T cell Absolute Count
Immune cell	GCST90001594	CD4+CD8+ T cell Absolute Count
Immune cell	GCST90001596	CD8dim T cell Absolute Count
Immune cell	GCST90001598	CD4-CD8- T cell Absolute Count
Immune cell	GCST90001600	Leukocyte Absolute Count
Immune cell	GCST90001601	Lymphocyte Absolute Count
Immune cell	GCST90001603	T cell Absolute Count
Immune cell	GCST90001609	CD4+ CD8dim T cell Absolute Count
Immune cell	GCST90001615	TCRgd T cell Absolute Count
Immune cell	GCST90001618	HLA DR+ T cell Absolute Count
Immune cell	GCST90001621	Natural Killer T Absolute Count
Immune cell	GCST90001624	HLA DR+ CD4+ T cell Absolute Count
Immune cell	GCST90001627	HLA DR+ CD8+ T cell Absolute Count
Immune cell	GCST90001630	CD8+ Natural Killer T Absolute Count
Immune cell	GCST90001633	CD8dim Natural Killer T Absolute Count
Immune cell	GCST90001636	CD4-CD8- Natural Killer T Absolute Count
Immune cell	GCST90001639	CD3- lymphocyte Absolute Count
Immune cell	GCST90001642	B cell Absolute Count
Immune cell	GCST90001645	Natural Killer Absolute Count
Immune cell	GCST90001648	HLA DR+ Natural Killer Absolute Count
Immune cell	GCST90001651	Granulocyte Absolute Count
Immune cell	GCST90001654	CD28- CD4-CD8- T cell Absolute Count
Immune cell	GCST90001657	CD28+ CD4-CD8- T cell Absolute Count
Immune cell	GCST90001660	CD39+ CD4+ T cell Absolute Count
Immune cell	GCST90001663	CD28- CD8dim T cell Absolute Count
Immune cell	GCST90001666	CD28+ CD45RA+ CD8dim T cell Absolute Count
Immune cell	GCST90001669	CD28+ CD45RA- CD8dim T cell Absolute Count
Immune cell	GCST90001672	CD39+ CD8+ T cell Absolute Count
Immune cell	GCST90001675	CD28- CD127- CD25++ CD8+ T cell Absolute Count
Immune cell	GCST90001678	CD28- CD25++ CD8+ T cell Absolute Count
Immune cell	GCST90001681	CD25++ CD8+ T cell Absolute Count
Immune cell	GCST90001684	CD127- CD8+ T cell Absolute Count
Immune cell	GCST90001687	CD28- CD8+ T cell Absolute Count
Immune cell	GCST90001690	CD28+ CD45RA+ CD8+ T cell Absolute Count
Immune cell	GCST90001693	CD28+ CD45RA- CD8+ T cell Absolute Count
Immune cell	GCST90001695	CD45RA- CD28- CD8+ T cell Absolute Count
Immune cell	GCST90001698	CD45RA+ CD28- CD8+ T cell Absolute Count

## Sheet: Table S2
Table S2 STROBE-MR checklist of recommended items to address in reports of Mendelian randomization studies
Item No.	Section	Checklist item	Page No.	Relevant text from manuscript
1	TITLE and ABSTRACT	Indicate Mendelian randomization (MR) as the study’s design in the title and/or the abstract if that is a main purpose of the study	Page 1	Effect of the gut microbiome, plasma metabolome, peripheral cells, and inflammatory cytokines on obesity: a bidirectional two-sample Mendelian randomization study and mediation analysis
	INTRODUCTION
2	Background	Explain the scientific background and rationale for the reported study. What is the exposure? Is a potential causal relationship between exposure and outcome plausible? Justify why MR is a helpful method to address the study question	Page 2-3	In recent years, increasing evidence has shown that an imbalance in the gut microbiota may play a major role in obesity (4, 5). Multiple studies have shown that metabolites and metabolic pathways are closely associated with obesity and that obese patients have metabolic disorders (13, 14). For example, a study using targeted serum metabolomics identified metabolites significantly associated with …
3	Objectives	State specific objectives clearly, including pre-specified causal hypotheses (if any). State that MR is a method that, under specific assumptions, intends to estimate causal effects	Page 3	Mendelian randomization (MR) analysis is an effective method that uses genetic variation as an instrumental variable (IV) to evaluate the potential causal relationship between exposures and outcomes (23). This minimizes the impact of confounding factors on causal estimation, as genetic variations are randomly assigned at conception. Mediation analysis is used to evaluate the effects of an exposur…
	METHODS
4	Study design and data sources	Present key elements of the study design early in the article. Consider including a table listing sources of data for all phases of the study. For each data source contributing to the analysis, describe the following:	Page 3-4, Figure 1	Study design presented in Figure 1.
	a)	Setting: Describe the study design and the underlying population, if possible. Describe the setting, locations, and relevant dates, including periods of recruitment, exposure, follow-up, and data collection, when available.	Figure 1, Table S1	Study design presented in Figure 1. Table S1 reports information such as underlying population.
	b)	Participants: Give the eligibility criteria, and the sources and methods of selection of participants. Report the sample size, and whether any power or sample size calculations were carried out prior to the main analysis	Table S1	Table S1 reports information such as sample size.
	c)	Describe measurement, quality control and selection of genetic variants	Page 5	Specifically, the IVs included in this study were screened to meet the following conditions. 1) The SNP obtained at the locus-wide significance threshold of P < 1 × 10-5 is used when there are too few whole-genome significance loci in the original GWAS results (35), or the genome-wide significance threshold of P < 5 × 10-8 is used as a potential tool variable related to each exposure trait. 2) SN…
	d)	For each exposure, outcome, and other relevant variables, describe methods of assessment and diagnostic criteria for diseases	Page 4-5	Obesity class 1 (BMI >= 30 kg/m2) contained 32,858 patients and 65,839 controls; Obesity class 2 (BMI >= 35 kg/m2) included 9,889 patients and 62,657 controls; and Obesity class 3 (BMI >= 40 kg/m2) included 2,896 patients and 47,468 controls. Control was defined as an individual with a BMI < 25 kg/m2.
	e)	Provide details of ethics committee approval and participant informed consent, if relevant	Page 13	All analyses were based on publicly available summary statistics, which do not require ethical approval and consent.
5	Assumptions	Explicitly state the three core IV assumptions for the main analysis (relevance, independence and exclusion restriction) as well assumptions for any additional or sensitivity analysis	Page 5	1) IVs are related to exposure factors; 2) IVs are not associated with confounding factors; and 3) IVs are not related to outcome variables and only act on outcome variables through exposure factors.
6	Statistical methods: main analysis	Describe statistical methods and statistics used
	a)	Describe how quantitative variables were handled in the analyses (i.e., scale, units, model)	Page 4-5	The gut microbiota was identified using 16S rRNA sequencing, and the patients were genotyped using a genome-wide single nucleotide polymorphism (SNP) microarray to determine the genetic locus affecting the relative abundance of the gut microbiota. The GWAS data were downloaded from the GWAS Catalog (https://www.ebi.ac.uk/gwas/), and we selected 10 blood cell count traits and 118 immune cell absol…
	b)	Describe how genetic variants were handled in the analyses and, if applicable, how their weights were selected	Page 5	1) The SNP obtained at the locus-wide significance threshold of P < 1 × 10-5 is used when there are too few whole-genome significance loci in the original GWAS results (35), or the genome-wide significance threshold of P < 5 × 10-8 is used as a potential tool variable related to each exposure trait. 2) SNPs related to outcome variables were excluded (P < 0.05). 3) The clumping process was perform…
	c)	Describe the MR estimator (e.g. two-stage least squares, Wald ratio) and related statistics. Detail the included covariates and, in case of two-sample MR, whether the same covariate set was used for adjustment in the two samples	Page 5	The Wald ratio was used to infer the causality for exposure, which included only one IV. For exposure comprising multiple IVs, inverse-variance weighted (IVW), maximum likelihood, MR-Egger, weighted median, and weighted mode methods were used to infer causality. IVW usually provides the highest statistical power (38); therefore, it is preferred, whereas other methods are used as supplements. IVW …
	d)	Explain how missing data were addressed	Not mentioned
	e)	If applicable, indicate how multiple testing was addressed		-
7	Assessment of assumptions	Describe any methods or prior knowledge used to assess the assumptions or justify their validity	Page 5	4) The MR pleiotropy residual sum and outlier (MR-PRESSO) test was applied to detect horizontal pleiotropy, and the pleiotropy effect was eliminated by removing the outliers (36). In summary, the SNPs were sorted in ascending order according to the P-values of the MR-PRESSO outlier test, and the remaining were eliminated one by one until there was no pleiotropy (MR-PRESSO global test P-value > 0.…
8	Sensitivity analyses and additional analyses	Describe any sensitivity analyses or additional analyses performed (e.g. comparison of effect estimates from different approaches, independent replication, bias analytic techniques, validation of instruments, simulations)	Page 5-6	4) The MR pleiotropy residual sum and outlier (MR-PRESSO) test was applied to detect horizontal pleiotropy, and the pleiotropy effect was eliminated by removing the outliers (36). In summary, the SNPs were sorted in ascending order according to the P-values of the MR-PRESSO outlier test, and the remaining were eliminated one by one until there was no pleiotropy (MR-PRESSO global test P-value > 0.…
9	Software and pre-registration
	a)	Name statistical software and package(s), including version and settings used	Page 6	All MR analyses were performed in R (version 4.3.1) software, using the “TwoSampleMR” (version 0.5.7) (https://github.com/MRCIEU/TwoSampleMR) (39) and “MR-PRESSO” (version 1.0) (https://github.com/rondolab/MR-PRESSO) (36) packages.
	b)	State whether the study protocol and details were pre-registered (as well as when and where)	Not mentioned
	RESULTS
10	Descriptive data
	a)	Report the numbers of individuals at each stage of included studies and reasons for exclusion. Consider use of a flow diagram	Figure 1, Table S1	The numbers of individuals included study is already provided in the Figure 1 and Table S1
	b)	Report summary statistics for phenotypic exposure(s), outcome(s), and other relevant variables (e.g. means, SDs, proportions)	Figure 1, Table S1	The summary statistics for phenotypic exposure(s), outcome(s), and other relevant variables included study is already provided in the Figure 1 and Table S1
	c)	If the data sources include meta-analyses of previous studies, provide the assessments of heterogeneity across these studies	Not mentioned
	d)	For two-sample MR:	Page 4	These GWAS sample populations needed to be predominantly of European descent and largely independent of each other.
		i. Provide justification of the similarity of the genetic variant-exposure associations between the exposure and outcome samples
		ii. Provide information on the number of individuals who overlap between the exposure and outcome studies
11	Main results
	a)	Report the associations between genetic variant and exposure, and between genetic variant and outcome, preferably on an interpretable scale	Table S3, 5, 7, 10, 12	Table S3, 5, 7, 10, 12
	b)	Report MR estimates of the relationship between exposure and outcome, and the measures of uncertainty from the MR analysis, on an interpretable scale, such as odds ratio or relative risk per SD difference	Table S3, 5, 7, 10, 12	Table S3, 5, 7, 10, 12
	c)	If relevant, consider translating estimates of relative risk into absolute risk for a meaningful time period	Not mentioned
	d)	Consider plots to visualize results (e.g. forest plot, scatterplot of associations between genetic variants and outcome versus between genetic variants and exposure)	Figure 2, 3, 4; Figure S1, 3	Figure 2, 3, 4; Figure S1, 3
12	Assessment of assumptions
	a)	Report the assessment of the validity of the assumptions	Table S3-S8; Table S10-S13	Table S3-S8 and Table S10-S13 reported the F-statistics for SNP, Q-statistics for assessment of heterogeneity, and pleiotropy.
	b)	Report any additional statistics (e.g., assessments of heterogeneity across genetic variants, such as I2, Q statistic or E-value)	Table S4, 6, 8, 11, 13	Table S4, 6, 8, 11, 13 reported the MR steiger directionality.
13	Sensitivity analyses and additional analyses
	a)	Report any sensitivity analyses to assess the robustness of the main results to violations of the assumptions	Table S3-S8; Table S10-S13	Table S3-S8 and Table S10-S13 reported the F-statistics for SNP, Q-statistics for assessment of heterogeneity, pleiotropy, and multiple MR methods.
	b)	Report results from other sensitivity analyses or additional analyses	Table S4, 6, 8, 11, 13	Table S4, 6, 8, 11, 13 reported the Steiger tests and MR-PRESSO analysis.
	c)	Report any assessment of direction of causal relationship (e.g., bidirectional MR)	Table S4-6	We conducted a reverse MR analysis of obesity on gut microbiota.
	d)	When relevant, report and compare with estimates from non-MR analyses	Page 10-12	See discussion section for detailed information.
	e)	Consider additional plots to visualize results (e.g., leave-one-out analyses)	Figure S4	Figure S4
	DISCUSSION
14	Key results	Summarize key results with reference to study objectives	Page 10	This study comprehensively evaluated the causal relationship among gut microbiota, plasma metabolome, blood cells, peripheral immune cells, inflammatory cytokines, and obesity using MR analysis. We found potential causal associations between 44 bacterial features, 281 plasma metabolites (229 metabolites and 52 ratios), 27 peripheral cells (7 blood and 20 immune cells), and 8 inflammatory cytokine…
15	Limitations	Discuss limitations of the study, taking into account the validity of the IV assumptions, other sources of potential bias, and imprecision. Discuss both direction and magnitude of any potential bias and any efforts to address them	Page 12	However, this study has certain limitations. First, the lack of demographic information, such as age and sex, in the initial study hindered further subgroup analyses. Second, the majority of people studied by the GWAS were of European ancestry; therefore, the generalizability of the research results to other populations is limited. In addition, although the MR method is effective in evaluating th…
16	Interpretation
	a)	Meaning: Give a cautious overall interpretation of results in the context of their limitations and in comparison with other studies	Page 10-12	See discussion section for detailed information.
	b)	Mechanism: Discuss underlying biological mechanisms that could drive a potential causal relationship between the investigated exposure and the outcome, and whether the gene-environment equivalence assumption is reasonable. Use causal language carefully, clarifying that IV estimates may provide causal effects only under certain assumptions	Page 10-12	See discussion section for detailed information.
	c)	Clinical relevance: Discuss whether the results have clinical or public policy relevance, and to what extent they inform effect sizes of possible interventions	Page 10-12	See discussion section for detailed information.
17	Generalizability	Discuss the generalizability of the study results (a) to other populations, (b) across other exposure periods/timings, and (c) across other levels of exposure	Page 12	Second, the majority of people studied by the GWAS were of European ancestry; therefore, the generalizability of the research results to other populations is limited.
	OTHER INFORMATION
18	Funding	Describe sources of funding and the role of funders in the present study and, if applicable, sources of funding for the databases and original study or studies on which the present study is based	Page 13	This study was funded by National Key R&D Program of China (2020YFA0804000) and Tou-Yan Innovation Team Program of Heilongjiang Province (2019-15).
19	Data and data sharing	Provide the data used to perform all analyses or report where and how the data can be accessed, and reference these sources in the article. Provide the statistical code needed to reproduce the results in the article, or report whether the code is publicly accessible and if so, where	Page 12-13	The data used in this study is freely available for download in the MiBioGen consortium (https://mibiogen.gcc.rug.nl/), GWAS Catalog (https://www.ebi.ac.uk/gwas/), Cytokines GWAS repository (https://data.bris.ac.uk/data/dataset/3g3i5smgghp0s2uvm1doflkx9x), IEU OpenGWAS database (https://gwas.mrcieu.ac.uk/), GIANT consortium (https://portals.broadinstitute.org/collaboration/giant/index.php/GIANT_c…
20	Conflicts of Interest	All authors should declare all potential conflicts of interest	Page 13	The authors declare that the research was conducted in the absence of any commercial or financial relationships that could be construed as a potential conflict of interest.

## Sheet: Table S3
Table S3 Casual effects of MR analysis between identified bacterial traits and obesity
Outcome	Exposure	Method	nSNP	Beta	SE	P value	FDR	OR	OR_lci95	OR_uci95	R2	F statistic
BMI	phylum.Actinobacteria.id.400	Inverse variance weighted (fixed effects)	5	-0.0317731	0.0157971	0.0442903	0.199307	0.968726	0.939192	0.999189	0.00626405	23.1138
BMI	phylum.Actinobacteria.id.400	Maximum likelihood	5	-0.0322979	0.0162695	0.0471242		0.968218	0.93783	0.99959	0.00626405	23.1138
BMI	phylum.Actinobacteria.id.400	MR Egger	5	-0.106668	0.13458	0.485907		0.898824	0.690427	1.17012	0.00626405	23.1138
BMI	phylum.Actinobacteria.id.400	Weighted median	5	-0.0319294	0.0191037	0.0946473		0.968575	0.932979	1.00553	0.00626405	23.1138
BMI	phylum.Actinobacteria.id.400	Weighted mode	5	-0.017308	0.0289661	0.582339		0.982841	0.928596	1.04025	0.00626405	23.1138
BMI	phylum.Euryarchaeota.id.55	Inverse variance weighted (fixed effects)	7	-0.0128764	0.00615691	0.036495	0.199307	0.987206	0.975365	0.999192	0.0395726	107.905
BMI	phylum.Euryarchaeota.id.55	Maximum likelihood	7	-0.0130161	0.0062815	0.0382523		0.987068	0.97499	0.999296	0.0395726	107.905
BMI	phylum.Euryarchaeota.id.55	MR Egger	7	-0.0274723	0.0237506	0.299654		0.972902	0.92865	1.01926	0.0395726	107.905
BMI	phylum.Euryarchaeota.id.55	Weighted median	7	-0.0101662	0.00830833	0.2211		0.989885	0.973896	1.00614	0.0395726	107.905
BMI	phylum.Euryarchaeota.id.55	Weighted mode	7	-0.00955623	0.0106298	0.403284		0.990489	0.970067	1.01134	0.0395726	107.905
BMI	class.Methanobacteria.id.119	Inverse variance weighted (fixed effects)	4	-0.0148989	0.00747193	0.0461537	0.594952	0.985212	0.970888	0.999746	0.0264648	124.606
BMI	class.Methanobacteria.id.119	Maximum likelihood	4	-0.0151241	0.00769273	0.0492964		0.98499	0.97025	0.999954	0.0264648	124.606
BMI	class.Methanobacteria.id.119	MR Egger	4	-0.023096	0.0287967	0.506686		0.977169	0.923543	1.03391	0.0264648	124.606
BMI	class.Methanobacteria.id.119	Weighted median	4	-0.0132094	0.00883047	0.134682		0.986877	0.969944	1.00411	0.0264648	124.606
BMI	class.Methanobacteria.id.119	Weighted mode	4	-0.0120767	0.0119183	0.385544		0.987996	0.965184	1.01135	0.0264648	124.606
BMI	order.Bifidobacteriales.id.432	Inverse variance weighted (fixed effects)	7	-0.0276897	0.0126979	0.0292094	0.277489	0.97269	0.948781	0.997202	0.00966617	25.5614
BMI	order.Bifidobacteriales.id.432	Maximum likelihood	7	-0.0280402	0.013004	0.0310621		0.972349	0.947879	0.997451	0.00966617	25.5614
BMI	order.Bifidobacteriales.id.432	MR Egger	7	-0.0556884	0.106784	0.624282		0.945834	0.767217	1.16603	0.00966617	25.5614
BMI	order.Bifidobacteriales.id.432	Weighted median	7	-0.0311723	0.0159426	0.0505499		0.969309	0.939488	1.00008	0.00966617	25.5614
BMI	order.Bifidobacteriales.id.432	Weighted mode	7	-0.0403294	0.0238013	0.141123		0.960473	0.916696	1.00634	0.00966617	25.5614
BMI	order.Gastranaerophilales.id.1591	Inverse variance weighted (fixed effects)	6	0.0177285	0.00809638	0.028547	0.277489	1.01789	1.00186	1.03417	0.0233409	73.0226
BMI	order.Gastranaerophilales.id.1591	Maximum likelihood	6	0.0179253	0.00829094	0.0306156		1.01809	1.00168	1.03477	0.0233409	73.0226
BMI	order.Gastranaerophilales.id.1591	MR Egger	6	0.028684	0.0387164	0.499903		1.0291	0.953896	1.11023	0.0233409	73.0226
BMI	order.Gastranaerophilales.id.1591	Weighted median	6	0.0182844	0.01005	0.0688596		1.01845	0.998587	1.03871	0.0233409	73.0226
BMI	order.Gastranaerophilales.id.1591	Weighted mode	6	0.0189217	0.0138241	0.229368		1.0191	0.99186	1.04709	0.0233409	73.0226
BMI	order.Methanobacteriales.id.120	Inverse variance weighted (fixed effects)	4	-0.0148989	0.00747193	0.0461537	0.292306	0.985212	0.970888	0.999746	0.0264648	124.606
BMI	order.Methanobacteriales.id.120	Maximum likelihood	4	-0.0151241	0.00769273	0.0492964		0.98499	0.97025	0.999954	0.0264648	124.606
BMI	order.Methanobacteriales.id.120	MR Egger	4	-0.023096	0.0287967	0.506686		0.977169	0.923543	1.03391	0.0264648	124.606
BMI	order.Methanobacteriales.id.120	Weighted median	4	-0.0132094	0.00883047	0.134682		0.986877	0.969944	1.00411	0.0264648	124.606
BMI	order.Methanobacteriales.id.120	Weighted mode	4	-0.0120767	0.0119183	0.385544		0.987996	0.965184	1.01135	0.0264648	124.606
BMI	family.Bifidobacteriaceae.id.433	Inverse variance weighted (fixed effects)	7	-0.0276897	0.0126979	0.0292094	0.461537	0.97269	0.948781	0.997202	0.00966617	25.5614
BMI	family.Bifidobacteriaceae.id.433	Maximum likelihood	7	-0.0280402	0.013004	0.0310621		0.972349	0.947879	0.997451	0.00966617	25.5614
BMI	family.Bifidobacteriaceae.id.433	MR Egger	7	-0.0556884	0.106784	0.624282		0.945834	0.767217	1.16603	0.00966617	25.5614
BMI	family.Bifidobacteriaceae.id.433	Weighted median	7	-0.0311723	0.0159426	0.0505499		0.969309	0.939488	1.00008	0.00966617	25.5614
BMI	family.Bifidobacteriaceae.id.433	Weighted mode	7	-0.0403294	0.0238013	0.141123		0.960473	0.916696	1.00634	0.00966617	25.5614
BMI	family.Methanobacteriaceae.id.121	Inverse variance weighted (fixed effects)	4	-0.0148989	0.00747193	0.0461537	0.461537	0.985212	0.970888	0.999746	0.0264648	124.606
BMI	family.Methanobacteriaceae.id.121	Maximum likelihood	4	-0.0151241	0.00769273	0.0492964		0.98499	0.97025	0.999954	0.0264648	124.606
BMI	family.Methanobacteriaceae.id.121	MR Egger	4	-0.023096	0.0287967	0.506686		0.977169	0.923543	1.03391	0.0264648	124.606
BMI	family.Methanobacteriaceae.id.121	Weighted median	4	-0.0132094	0.00883047	0.134682		0.986877	0.969944	1.00411	0.0264648	124.606
BMI	family.Methanobacteriaceae.id.121	Weighted mode	4	-0.0120767	0.0119183	0.385544		0.987996	0.965184	1.01135	0.0264648	124.606
BMI	family.Prevotellaceae.id.960	Inverse variance weighted (fixed effects)	8	-0.0218646	0.0103538	0.0347085	0.461537	0.978373	0.958718	0.99843	0.0181766	42.4205
BMI	family.Prevotellaceae.id.960	Maximum likelihood	8	-0.022154	0.0105818	0.0362955		0.97809	0.958013	0.998587	0.0181766	42.4205
BMI	family.Prevotellaceae.id.960	MR Egger	8	-0.0431839	0.0302489	0.203313		0.957735	0.902604	1.01623	0.0181766	42.4205
BMI	family.Prevotellaceae.id.960	Weighted median	8	-0.0243673	0.0135664	0.0724699		0.975927	0.950319	1.00223	0.0181766	42.4205
BMI	family.Prevotellaceae.id.960	Weighted mode	8	-0.0367487	0.021665	0.133661		0.963918	0.923844	1.00573	0.0181766	42.4205
BMI	genus.LachnospiraceaeFCS020group.id.11314	Inverse variance weighted (fixed effects)	9	0.0284047	0.00956931	0.00299439	0.305428	1.02881	1.0097	1.04829	0.0188779	39.1877
BMI	genus.LachnospiraceaeFCS020group.id.11314	Maximum likelihood	9	0.0293582	0.0100222	0.00339702		1.02979	1.00976	1.05022	0.0188779	39.1877
BMI	genus.LachnospiraceaeFCS020group.id.11314	MR Egger	9	0.00588491	0.0243788	0.816168		1.0059	0.958968	1.05513	0.0188779	39.1877
BMI	genus.LachnospiraceaeFCS020group.id.11314	Weighted median	9	0.0280644	0.0132798	0.0345735		1.02846	1.00204	1.05558	0.0188779	39.1877
BMI	genus.LachnospiraceaeFCS020group.id.11314	Weighted mode	9	0.0239509	0.0180331	0.220765		1.02424	0.988671	1.06109	0.0188779	39.1877
BMI	genus.Methanobrevibacter.id.123	Inverse variance weighted (fixed effects)	3	-0.0190576	0.00876079	0.0296054	0.77848	0.981123	0.96442	0.998115	0.018955	118.091
BMI	genus.Methanobrevibacter.id.123	Maximum likelihood	3	-0.0192322	0.00911343	0.0348309		0.980952	0.963585	0.998631	0.018955	118.091
BMI	genus.Methanobrevibacter.id.123	MR Egger	3	-0.0318021	0.027777	0.457056		0.968698	0.917369	1.0229	0.018955	118.091
BMI	genus.Methanobrevibacter.id.123	Weighted median	3	-0.0148519	0.0114326	0.193915		0.985258	0.963426	1.00758	0.018955	118.091
BMI	genus.Methanobrevibacter.id.123	Weighted mode	3	-0.0140748	0.0121912	0.367608		0.986024	0.962742	1.00987	0.018955	118.091
BMI	genus.Olsenella.id.822	Inverse variance weighted (fixed effects)	6	0.0170605	0.00674311	0.0114041	0.581607	1.01721	1.00385	1.03074	0.0337842	106.837
BMI	genus.Olsenella.id.822	Maximum likelihood	6	0.0174773	0.00702348	0.0128317		1.01763	1.00372	1.03174	0.0337842	106.837
BMI	genus.Olsenella.id.822	MR Egger	6	-0.0264067	0.0712415	0.729682		0.973939	0.847012	1.11989	0.0337842	106.837
BMI	genus.Olsenella.id.822	Weighted median	6	0.0187865	0.00862917	0.0294737		1.01896	1.00188	1.03634	0.0337842	106.837
BMI	genus.Olsenella.id.822	Weighted mode	6	0.0238694	0.012788	0.120949		1.02416	0.998806	1.05015	0.0337842	106.837
BMI	genus..Eubacteriumnodatumgroup.id.11297	Inverse variance weighted (fixed effects)	4	0.0169665	0.00738342	0.0215662	0.323493	1.01711	1.0025	1.03194	0.0265619	125.076
BMI	genus..Eubacteriumnodatumgroup.id.11297	Maximum likelihood	4	0.01751	0.00775785	0.024004		1.01766	1.00231	1.03326	0.0265619	125.076
BMI	genus..Eubacteriumnodatumgroup.id.11297	MR Egger	4	-0.0174033	0.0335141	0.655315		0.982747	0.920267	1.04947	0.0265619	125.076
BMI	genus..Eubacteriumnodatumgroup.id.11297	Weighted median	4	0.0202173	0.00879685	0.0215482		1.02042	1.00298	1.03817	0.0265619	125.076
BMI	genus..Eubacteriumnodatumgroup.id.11297	Weighted mode	4	0.0250534	0.013748	0.165933		1.02537	0.998109	1.05338	0.0265619	125.076
WHR	class.Actinobacteria.id.419	Inverse variance weighted (fixed effects)	17	-0.0189083	0.00739453	0.0105558	0.168893	0.981269	0.96715	0.995595	0.0323707	36.0551
WHR	class.Actinobacteria.id.419	Maximum likelihood	17	-0.0189257	0.00751938	0.0118385		0.981252	0.966897	0.995821	0.0323707	36.0551
WHR	class.Actinobacteria.id.419	MR Egger	17	0.00275426	0.0222702	0.903215		1.00276	0.95993	1.0475	0.0323707	36.0551
WHR	class.Actinobacteria.id.419	Weighted median	17	-0.02657	0.0099142	0.00736229		0.97378	0.95504	0.992887	0.0323707	36.0551
WHR	class.Actinobacteria.id.419	Weighted mode	17	-0.0290945	0.0122483	0.0303692		0.971325	0.948284	0.994925	0.0323707	36.0551
WHR	order.Bifidobacteriales.id.432	Inverse variance weighted (fixed effects)	16	-0.0196051	0.00734972	0.00764273	0.145212	0.980586	0.966561	0.994814	0.032301	38.2254
WHR	order.Bifidobacteriales.id.432	Maximum likelihood	16	-0.0197487	0.00748899	0.00836347		0.980445	0.966159	0.994943	0.032301	38.2254
WHR	order.Bifidobacteriales.id.432	MR Egger	16	-0.0337496	0.0254978	0.206836		0.966814	0.919684	1.01636	0.032301	38.2254
WHR	order.Bifidobacteriales.id.432	Weighted median	16	-0.0251909	0.00998966	0.011679		0.975124	0.956217	0.994405	0.032301	38.2254
WHR	order.Bifidobacteriales.id.432	Weighted mode	16	-0.0291272	0.0123705	0.0325878		0.971293	0.948026	0.995131	0.032301	38.2254
WHR	family.BacteroidalesS24.7group.id.11173	Inverse variance weighted (fixed effects)	9	-0.0208676	0.00833685	0.0123125	0.184687	0.979349	0.963476	0.995483	0.0276096	57.8281
WHR	family.BacteroidalesS24.7group.id.11173	Maximum likelihood	9	-0.0215442	0.00857823	0.012022		0.978686	0.962369	0.99528	0.0276096	57.8281
WHR	family.BacteroidalesS24.7group.id.11173	MR Egger	9	-0.0483911	0.0365047	0.226591		0.952761	0.886973	1.02343	0.0276096	57.8281
WHR	family.BacteroidalesS24.7group.id.11173	Weighted median	9	-0.0264883	0.011333	0.0194244		0.973859	0.952466	0.995733	0.0276096	57.8281
WHR	family.BacteroidalesS24.7group.id.11173	Weighted mode	9	-0.0317367	0.0168715	0.0967437		0.968762	0.93725	1.00133	0.0276096	57.8281
WHR	family.Bifidobacteriaceae.id.433	Inverse variance weighted (fixed effects)	16	-0.0196051	0.00734972	0.00764273	0.184687	0.980586	0.966561	0.994814	0.032301	38.2254
WHR	family.Bifidobacteriaceae.id.433	Maximum likelihood	16	-0.0197487	0.00748899	0.00836347		0.980445	0.966159	0.994943	0.032301	38.2254
WHR	family.Bifidobacteriaceae.id.433	MR Egger	16	-0.0337496	0.0254978	0.206836		0.966814	0.919684	1.01636	0.032301	38.2254
WHR	family.Bifidobacteriaceae.id.433	Weighted median	16	-0.0251909	0.00998966	0.011679		0.975124	0.956217	0.994405	0.032301	38.2254
WHR	family.Bifidobacteriaceae.id.433	Weighted mode	16	-0.0291272	0.0123705	0.0325878		0.971293	0.948026	0.995131	0.032301	38.2254
WHR	family.Lachnospiraceae.id.1987	Inverse variance weighted (fixed effects)	13	-0.021452	0.0104367	0.0398371	0.398371	0.978776	0.958958	0.999004	0.0172161	24.6946
WHR	family.Lachnospiraceae.id.1987	Maximum likelihood	13	-0.0214567	0.0107054	0.045038		0.978772	0.958449	0.999526	0.0172161	24.6946
WHR	family.Lachnospiraceae.id.1987	MR Egger	13	0.0298598	0.0316349	0.365497		1.03031	0.968367	1.09622	0.0172161	24.6946
WHR	family.Lachnospiraceae.id.1987	Weighted median	13	-0.0109041	0.0144611	0.45083		0.989155	0.961512	1.01759	0.0172161	24.6946
WHR	family.Lachnospiraceae.id.1987	Weighted mode	13	-0.00632393	0.0217366	0.776069		0.993696	0.95225	1.03695	0.0172161	24.6946
WHR	genus.Butyrivibrio.id.1993	Inverse variance weighted (fixed effects)	14	0.00992675	0.00439813	0.0240057	0.58148	1.00998	1.00131	1.01872	0.0895268	128.707
WHR	genus.Butyrivibrio.id.1993	Maximum likelihood	14	0.0102685	0.004526	0.0232824		1.01032	1.0014	1.01932	0.0895268	128.707
WHR	genus.Butyrivibrio.id.1993	MR Egger	14	0.0219563	0.0204341	0.303733		1.0222	0.982068	1.06397	0.0895268	128.707
WHR	genus.Butyrivibrio.id.1993	Weighted median	14	0.0101169	0.00631965	0.109409		1.01017	0.997733	1.02276	0.0895268	128.707
WHR	genus.Butyrivibrio.id.1993	Weighted mode	14	0.0159742	0.0113135	0.18145		1.0161	0.993819	1.03889	0.0895268	128.707
WHR	genus.LachnospiraceaeUCG008.id.11328	Inverse variance weighted (fixed effects)	9	0.0159788	0.00789052	0.0428608	0.728634	1.01611	1.00051	1.03194	0.0297762	62.5054
WHR	genus.LachnospiraceaeUCG008.id.11328	Maximum likelihood	9	0.0164355	0.00807797	0.0418902		1.01657	1.0006	1.03279	0.0297762	62.5054
WHR	genus.LachnospiraceaeUCG008.id.11328	MR Egger	9	0.0404124	0.0388834	0.333216		1.04124	0.964834	1.1237	0.0297762	62.5054
WHR	genus.LachnospiraceaeUCG008.id.11328	Weighted median	9	0.0218864	0.0105961	0.0388742		1.02213	1.00112	1.04358	0.0297762	62.5054
WHR	genus.LachnospiraceaeUCG008.id.11328	Weighted mode	9	0.0301682	0.0165044	0.104976		1.03063	0.997822	1.06451	0.0297762	62.5054
WHR	genus.Prevotella9.id.11183	Inverse variance weighted (fixed effects)	11	-0.0175437	0.00789608	0.026295	0.58148	0.982609	0.967519	0.997935	0.0283016	48.529
WHR	genus.Prevotella9.id.11183	Maximum likelihood	11	-0.0184868	0.00810404	0.0225374		0.981683	0.966213	0.9974	0.0283016	48.529
WHR	genus.Prevotella9.id.11183	MR Egger	11	-0.0358645	0.0241009	0.170901		0.964771	0.920257	1.01144	0.0283016	48.529
WHR	genus.Prevotella9.id.11183	Weighted median	11	-0.0187403	0.0110612	0.090221		0.981434	0.960386	1.00294	0.0283016	48.529
WHR	genus.Prevotella9.id.11183	Weighted mode	11	-0.0405377	0.0225157	0.101982		0.960273	0.918817	1.0036	0.0283016	48.529
WHR	genus.RuminococcaceaeUCG005.id.11363	Inverse variance weighted (fixed effects)	13	-0.0197059	0.00899699	0.0285039	0.58148	0.980487	0.963349	0.99793	0.0235859	34.052
WHR	genus.RuminococcaceaeUCG005.id.11363	Maximum likelihood	13	-0.0200331	0.00936879	0.0324943		0.980166	0.962332	0.998331	0.0235859	34.052
WHR	genus.RuminococcaceaeUCG005.id.11363	MR Egger	13	0.00870599	0.0307267	0.78218		1.00874	0.949786	1.07136	0.0235859	34.052
WHR	genus.RuminococcaceaeUCG005.id.11363	Weighted median	13	-0.0323589	0.0135185	0.0166808		0.968159	0.942843	0.994155	0.0235859	34.052
WHR	genus.RuminococcaceaeUCG005.id.11363	Weighted mode	13	-0.0487556	0.0280242	0.107459		0.952414	0.901511	1.00619	0.0235859	34.052
WHR	genus.Subdoligranulum.id.2070	Inverse variance weighted (fixed effects)	9	-0.0291749	0.0115857	0.0117965	0.58148	0.971247	0.94944	0.993554	0.016304	33.7561
WHR	genus.Subdoligranulum.id.2070	Maximum likelihood	9	-0.0298082	0.012154	0.0141849		0.970632	0.947783	0.994031	0.016304	33.7561
WHR	genus.Subdoligranulum.id.2070	MR Egger	9	-0.0321699	0.0316542	0.343324		0.968342	0.91009	1.03032	0.016304	33.7561
WHR	genus.Subdoligranulum.id.2070	Weighted median	9	-0.0164806	0.0162878	0.311617		0.983654	0.952748	1.01556	0.016304	33.7561
WHR	genus.Subdoligranulum.id.2070	Weighted mode	9	-0.0187968	0.0226225	0.430134		0.981379	0.938815	1.02587	0.016304	33.7561
WHR	genus.Victivallis.id.2256	Inverse variance weighted (fixed effects)	8	-0.0169169	0.00570275	0.00301258	0.307284	0.983225	0.972297	0.994277	0.0520428	125.796
WHR	genus.Victivallis.id.2256	Maximum likelihood	8	-0.0176121	0.00599111	0.00328517		0.982542	0.971072	0.994148	0.0520428	125.796
WHR	genus.Victivallis.id.2256	MR Egger	8	-0.0710843	0.0357046	0.0935995		0.931383	0.868433	0.998897	0.0520428	125.796
WHR	genus.Victivallis.id.2256	Weighted median	8	-0.0228621	0.00752195	0.00237061		0.977397	0.963093	0.991914	0.0520428	125.796
WHR	genus.Victivallis.id.2256	Weighted mode	8	-0.0276532	0.0132835	0.0758862		0.972726	0.947727	0.998384	0.0520428	125.796
WHR	genus..Eubacteriumnodatumgroup.id.11297	Inverse variance weighted (fixed effects)	11	0.0108566	0.00504911	0.0315397	0.473095	1.01092	1.00096	1.02097	0.0720398	129.35
WHR	genus..Eubacteriumnodatumgroup.id.11297	Maximum likelihood	11	0.0113955	0.00522342	0.0291378		1.01146	1.00116	1.02187	0.0720398	129.35
WHR	genus..Eubacteriumnodatumgroup.id.11297	MR Egger	11	0.0101413	0.0266491	0.712365		1.01019	0.958782	1.06436	0.0720398	129.35
WHR	genus..Eubacteriumnodatumgroup.id.11297	Weighted median	11	0.0133919	0.00702434	0.0565852		1.01348	0.999624	1.02753	0.0720398	129.35
WHR	genus..Eubacteriumnodatumgroup.id.11297	Weighted mode	11	0.0215947	0.0128162	0.122899		1.02183	0.996481	1.04782	0.0720398	129.35
WHRadjBMI	family.Alcaligenaceae.id.2875	Inverse variance weighted (fixed effects)	15	0.0192421	0.00971002	0.0475158	0.755659	1.01943	1.00021	1.03902	0.0207161	25.8422
WHRadjBMI	family.Alcaligenaceae.id.2875	Maximum likelihood	15	0.0199773	0.0100699	0.0472719		1.02018	1.00024	1.04051	0.0207161	25.8422
WHRadjBMI	family.Alcaligenaceae.id.2875	MR Egger	15	0.0791416	0.0447999	0.100757		1.08236	0.991371	1.18169	0.0207161	25.8422
WHRadjBMI	family.Alcaligenaceae.id.2875	Weighted median	15	0.0229879	0.014247	0.106631		1.02325	0.995076	1.05223	0.0207161	25.8422
WHRadjBMI	family.Alcaligenaceae.id.2875	Weighted mode	15	0.0548943	0.0308875	0.0972521		1.05643	0.994371	1.12236	0.0207161	25.8422
WHRadjBMI	genus.Anaerofilum.id.2053	Inverse variance weighted (fixed effects)	12	-0.01469	0.0057377	0.0104592	0.650305	0.985417	0.974398	0.996562	0.0534509	86.2427
WHRadjBMI	genus.Anaerofilum.id.2053	Maximum likelihood	12	-0.0149266	0.00586314	0.0109014		0.985184	0.973928	0.996571	0.0534509	86.2427
WHRadjBMI	genus.Anaerofilum.id.2053	MR Egger	12	0.0149256	0.0271158	0.594101		1.01504	0.9625	1.07044	0.0534509	86.2427
WHRadjBMI	genus.Anaerofilum.id.2053	Weighted median	12	-0.0171506	0.00770314	0.0259846		0.982996	0.968266	0.99795	0.0534509	86.2427
WHRadjBMI	genus.Anaerofilum.id.2053	Weighted mode	12	-0.0239911	0.0129428	0.0907817		0.976294	0.951839	1.00138	0.0534509	86.2427
WHRadjBMI	genus.Bilophila.id.3170	Inverse variance weighted (fixed effects)	10	-0.0222502	0.0105814	0.0354861	0.650305	0.977995	0.957921	0.99849	0.0165738	30.8902
WHRadjBMI	genus.Bilophila.id.3170	Maximum likelihood	10	-0.022641	0.0109801	0.0392068		0.977613	0.956799	0.998881	0.0165738	30.8902
WHRadjBMI	genus.Bilophila.id.3170	MR Egger	10	0.0471324	0.064928	0.488579		1.04826	0.923	1.19052	0.0165738	30.8902
WHRadjBMI	genus.Bilophila.id.3170	Weighted median	10	-0.0407814	0.0152542	0.00750737		0.960039	0.93176	0.989176	0.0165738	30.8902
WHRadjBMI	genus.Bilophila.id.3170	Weighted mode	10	-0.0505463	0.022853	0.0542855		0.95071	0.909066	0.994262	0.0165738	30.8902
WHRadjBMI	genus.Gordonibacter.id.821	Inverse variance weighted (fixed effects)	12	-0.0103	0.00508009	0.0426081	0.650305	0.989753	0.979947	0.999657	0.0712422	117.151
WHRadjBMI	genus.Gordonibacter.id.821	Maximum likelihood	12	-0.0105914	0.00520189	0.0417433		0.989464	0.979427	0.999604	0.0712422	117.151
WHRadjBMI	genus.Gordonibacter.id.821	MR Egger	12	0.0199379	0.0226371	0.399118		1.02014	0.975865	1.06642	0.0712422	117.151
WHRadjBMI	genus.Gordonibacter.id.821	Weighted median	12	-0.00623714	0.00670518	0.352269		0.993782	0.980807	1.00693	0.0712422	117.151
WHRadjBMI	genus.Gordonibacter.id.821	Weighted mode	12	-0.00401527	0.0104185	0.707292		0.995993	0.975861	1.01654	0.0712422	117.151
WHRadjBMI	genus.LachnospiraceaeNK4A136group.id.11319	Inverse variance weighted (fixed effects)	15	-0.0164843	0.00829207	0.0468163	0.650305	0.983651	0.967793	0.999768	0.0279545	35.1313
WHRadjBMI	genus.LachnospiraceaeNK4A136group.id.11319	Maximum likelihood	15	-0.0170545	0.00869342	0.0497896		0.98309	0.966481	0.999985	0.0279545	35.1313
WHRadjBMI	genus.LachnospiraceaeNK4A136group.id.11319	MR Egger	15	-0.00566433	0.0173659	0.749482		0.994352	0.961076	1.02878	0.0279545	35.1313
WHRadjBMI	genus.LachnospiraceaeNK4A136group.id.11319	Weighted median	15	-0.0163658	0.0122435	0.181323		0.983767	0.960441	1.00766	0.0279545	35.1313
WHRadjBMI	genus.LachnospiraceaeNK4A136group.id.11319	Weighted mode	15	-0.0242427	0.0191184	0.225471		0.976049	0.940151	1.01332	0.0279545	35.1313
WHRadjBMI	genus.LachnospiraceaeUCG008.id.11328	Inverse variance weighted (fixed effects)	10	0.0150601	0.00736676	0.040921	0.650305	1.01517	1.00062	1.02994	0.0338333	64.1847
WHRadjBMI	genus.LachnospiraceaeUCG008.id.11328	Maximum likelihood	10	0.0155864	0.00757541	0.0396384		1.01571	1.00074	1.0309	0.0338333	64.1847
WHRadjBMI	genus.LachnospiraceaeUCG008.id.11328	MR Egger	10	0.0239723	0.0451427	0.609817		1.02426	0.937529	1.11902	0.0338333	64.1847
WHRadjBMI	genus.LachnospiraceaeUCG008.id.11328	Weighted median	10	0.0246848	0.0101647	0.0151619		1.02499	1.00477	1.04562	0.0338333	64.1847
WHRadjBMI	genus.LachnospiraceaeUCG008.id.11328	Weighted mode	10	0.0318557	0.0184644	0.118566		1.03237	0.995675	1.07041	0.0338333	64.1847
WHRadjBMI	genus.Roseburia.id.2012	Inverse variance weighted (fixed effects)	15	-0.0206229	0.00940275	0.0282873	0.650305	0.979588	0.9617	0.997809	0.0213228	26.6154
WHRadjBMI	genus.Roseburia.id.2012	Maximum likelihood	15	-0.0205855	0.00953235	0.0308085		0.979625	0.961492	0.9981	0.0213228	26.6154
WHRadjBMI	genus.Roseburia.id.2012	MR Egger	15	-0.0236622	0.0262172	0.383185		0.976616	0.927699	1.02811	0.0213228	26.6154
WHRadjBMI	genus.Roseburia.id.2012	Weighted median	15	-0.0282163	0.0124328	0.0232377		0.972178	0.948774	0.996159	0.0213228	26.6154
WHRadjBMI	genus.Roseburia.id.2012	Weighted mode	15	-0.0322587	0.0200327	0.129641		0.968256	0.930975	1.00703	0.0213228	26.6154
WHRadjBMI	genus.RuminococcaceaeUCG004.id.11362	Inverse variance weighted (fixed effects)	6	-0.0224016	0.0113969	0.0493467	0.650305	0.977847	0.956247	0.999936	0.0136984	42.4367
WHRadjBMI	genus.RuminococcaceaeUCG004.id.11362	Maximum likelihood	6	-0.0230874	0.0117228	0.0489024		0.977177	0.954981	0.999889	0.0136984	42.4367
WHRadjBMI	genus.RuminococcaceaeUCG004.id.11362	MR Egger	6	-0.0919223	0.161934	0.600615		0.912176	0.664106	1.25291	0.0136984	42.4367
WHRadjBMI	genus.RuminococcaceaeUCG004.id.11362	Weighted median	6	-0.0197586	0.0147722	0.181041		0.980435	0.952455	1.00924	0.0136984	42.4367
WHRadjBMI	genus.RuminococcaceaeUCG004.id.11362	Weighted mode	6	-0.0203792	0.0198805	0.352334		0.979827	0.942382	1.01876	0.0136984	42.4367
WHRadjBMI	genus..Eubacteriumnodatumgroup.id.11297	Inverse variance weighted (fixed effects)	11	0.0109605	0.00504911	0.029948	0.4297	1.01102	1.00106	1.02108	0.0720398	129.35
WHRadjBMI	genus..Eubacteriumnodatumgroup.id.11297	Maximum likelihood	11	0.0115	0.00524379	0.028302		1.01157	1.00122	1.02202	0.0720398	129.35
WHRadjBMI	genus..Eubacteriumnodatumgroup.id.11297	MR Egger	11	0.014362	0.0277014	0.616644		1.01447	0.960854	1.07107	0.0720398	129.35
WHRadjBMI	genus..Eubacteriumnodatumgroup.id.11297	Weighted median	11	0.0179829	0.00728079	0.0135148		1.01815	1.00372	1.03278	0.0720398	129.35
WHRadjBMI	genus..Eubacteriumnodatumgroup.id.11297	Weighted mode	11	0.0216649	0.0136441	0.143402		1.0219	0.994935	1.0496	0.0720398	129.35
Obesity class 1	phylum.Bacteroidetes.id.905	Inverse variance weighted (fixed effects)	6	0.238438	0.10971	0.0297546	0.267791	1.26927	1.02368	1.57376	0.00819269	25.2395
Obesity class 1	phylum.Bacteroidetes.id.905	Maximum likelihood	6	0.244079	0.112637	0.0302391		1.27644	1.02358	1.59177	0.00819269	25.2395
Obesity class 1	phylum.Bacteroidetes.id.905	MR Egger	6	-0.505138	0.455594	0.329711		0.603422	0.247066	1.47377	0.00819269	25.2395
Obesity class 1	phylum.Bacteroidetes.id.905	Weighted median	6	0.174921	0.144752	0.226886		1.19115	0.896917	1.58191	0.00819269	25.2395
Obesity class 1	phylum.Bacteroidetes.id.905	Weighted mode	6	0.093826	0.212526	0.677304		1.09837	0.724172	1.66592	0.00819269	25.2395
Obesity class 1	class.Bacteroidia.id.912	Inverse variance weighted (fixed effects)	7	0.205492	0.104579	0.0494208	0.790733	1.22813	1.00052	1.50752	0.00977324	25.8473
Obesity class 1	class.Bacteroidia.id.912	Maximum likelihood	7	0.210969	0.106907	0.0484509		1.23487	1.00143	1.52273	0.00977324	25.8473
Obesity class 1	class.Bacteroidia.id.912	MR Egger	7	-0.537765	0.401536	0.238136		0.584052	0.265863	1.28306	0.00977324	25.8473
Obesity class 1	class.Bacteroidia.id.912	Weighted median	7	0.139959	0.140933	0.320666		1.15023	0.872608	1.51617	0.00977324	25.8473
Obesity class 1	class.Bacteroidia.id.912	Weighted mode	7	0.0404327	0.204526	0.849815		1.04126	0.69737	1.55473	0.00977324	25.8473
Obesity class 1	order.Bacteroidales.id.913	Inverse variance weighted (fixed effects)	7	0.205492	0.104579	0.0494208	0.938996	1.22813	1.00052	1.50752	0.00977324	25.8473
Obesity class 1	order.Bacteroidales.id.913	Maximum likelihood	7	0.210969	0.106907	0.0484509		1.23487	1.00143	1.52273	0.00977324	25.8473
Obesity class 1	order.Bacteroidales.id.913	MR Egger	7	-0.537765	0.401536	0.238136		0.584052	0.265863	1.28306	0.00977324	25.8473
Obesity class 1	order.Bacteroidales.id.913	Weighted median	7	0.139959	0.140933	0.320666		1.15023	0.872608	1.51617	0.00977324	25.8473
Obesity class 1	order.Bacteroidales.id.913	Weighted mode	7	0.0404327	0.204526	0.849815		1.04126	0.69737	1.55473	0.00977324	25.8473
Obesity class 1	family.Peptococcaceae.id.2024	Inverse variance weighted (fixed effects)	6	-0.192632	0.0853454	0.0240023	0.720069	0.824785	0.69774	0.974963	0.0128359	39.7302
Obesity class 1	family.Peptococcaceae.id.2024	Maximum likelihood	6	-0.196476	0.0875003	0.02474		0.821621	0.692133	0.975333	0.0128359	39.7302
Obesity class 1	family.Peptococcaceae.id.2024	MR Egger	6	0.829558	0.573923	0.221862		2.29231	0.744285	7.06002	0.0128359	39.7302
Obesity class 1	family.Peptococcaceae.id.2024	Weighted median	6	-0.196179	0.110766	0.0765413		0.821865	0.661478	1.02114	0.0128359	39.7302
Obesity class 1	family.Peptococcaceae.id.2024	Weighted mode	6	-0.206733	0.137459	0.192918		0.813236	0.621169	1.06469	0.0128359	39.7302
Obesity class 1	genus.Coprobacter.id.949	Inverse variance weighted (fixed effects)	5	0.155871	0.0793638	0.049529	0.885788	1.16868	1.00032	1.36537	0.0162178	60.4476
Obesity class 1	genus.Coprobacter.id.949	Maximum likelihood	5	0.157018	0.0810528	0.0527174		1.17002	0.998156	1.37147	0.0162178	60.4476
Obesity class 1	genus.Coprobacter.id.949	MR Egger	5	0.046728	0.536536	0.936086		1.04784	0.366087	2.99918	0.0162178	60.4476
Obesity class 1	genus.Coprobacter.id.949	Weighted median	5	0.172654	0.0955755	0.0708461		1.18845	0.985433	1.4333	0.0162178	60.4476
Obesity class 1	genus.Coprobacter.id.949	Weighted mode	5	0.197225	0.128414	0.199375		1.21802	0.946991	1.56661	0.0162178	60.4476
Obesity class 1	genus.Coprococcus3.id.11303	Inverse variance weighted (fixed effects)	5	0.235012	0.116359	0.0434126	0.885788	1.26492	1.00697	1.58895	0.00745817	27.5531
Obesity class 1	genus.Coprococcus3.id.11303	Maximum likelihood	5	0.238622	0.120443	0.0475686		1.2695	1.00256	1.60751	0.00745817	27.5531
Obesity class 1	genus.Coprococcus3.id.11303	MR Egger	5	0.390509	0.444485	0.44432		1.47773	0.618362	3.53142	0.00745817	27.5531
Obesity class 1	genus.Coprococcus3.id.11303	Weighted median	5	0.211594	0.139387	0.129005		1.23565	0.940255	1.62384	0.00745817	27.5531
Obesity class 1	genus.Coprococcus3.id.11303	Weighted mode	5	0.182424	0.188899	0.388869		1.20012	0.828766	1.73788	0.00745817	27.5531
Obesity class 1	genus.RuminococcaceaeUCG002.id.11360	Inverse variance weighted (fixed effects)	12	-0.16419	0.0764678	0.0317795	0.885788	0.848581	0.73047	0.985789	0.0175289	27.2487
Obesity class 1	genus.RuminococcaceaeUCG002.id.11360	Maximum likelihood	12	-0.163817	0.078499	0.0368997		0.848897	0.727839	0.99009	0.0175289	27.2487
Obesity class 1	genus.RuminococcaceaeUCG002.id.11360	MR Egger	12	0.1901	0.304841	0.546849		1.20937	0.665385	2.19809	0.0175289	27.2487
Obesity class 1	genus.RuminococcaceaeUCG002.id.11360	Weighted median	12	-0.204204	0.103109	0.0476514		0.815296	0.666111	0.997892	0.0175289	27.2487
Obesity class 1	genus.RuminococcaceaeUCG002.id.11360	Weighted mode	12	-0.23363	0.145346	0.136268		0.791655	0.595408	1.05259	0.0175289	27.2487
Obesity class 1	genus.RuminococcaceaeUCG010.id.11367	Inverse variance weighted (fixed effects)	4	0.215207	0.106086	0.0424972	0.885788	1.24012	1.00731	1.52674	0.00663145	30.5998
Obesity class 1	genus.RuminococcaceaeUCG010.id.11367	Maximum likelihood	4	0.217034	0.108955	0.0463758		1.24239	1.00349	1.53816	0.00663145	30.5998
Obesity class 1	genus.RuminococcaceaeUCG010.id.11367	MR Egger	4	1.52505	1.56054	0.431502		4.59539	0.215757	97.8771	0.00663145	30.5998
Obesity class 1	genus.RuminococcaceaeUCG010.id.11367	Weighted median	4	0.230972	0.124782	0.0641699		1.25982	0.986491	1.60889	0.00663145	30.5998
Obesity class 1	genus.RuminococcaceaeUCG010.id.11367	Weighted mode	4	0.241507	0.165679	0.24099		1.27317	0.920146	1.76163	0.00663145	30.5998
Obesity class 1	genus..Eubacteriumcoprostanoligenesgroup.id.11375	Inverse variance weighted (fixed effects)	8	-0.203466	0.0916198	0.026367	0.388123	0.815898	0.681785	0.976392	0.0104996	24.3138
Obesity class 1	genus..Eubacteriumcoprostanoligenesgroup.id.11375	Maximum likelihood	8	-0.20835	0.0943976	0.0273031		0.811923	0.674779	0.976939	0.0104996	24.3138
Obesity class 1	genus..Eubacteriumcoprostanoligenesgroup.id.11375	MR Egger	8	0.367738	0.378306	0.36856		1.44446	0.688154	3.03198	0.0104996	24.3138
Obesity class 1	genus..Eubacteriumcoprostanoligenesgroup.id.11375	Weighted median	8	-0.15684	0.12165	0.197304		0.854841	0.673495	1.08502	0.0104996	24.3138
Obesity class 1	genus..Eubacteriumcoprostanoligenesgroup.id.11375	Weighted mode	8	-0.091355	0.181385	0.629966		0.912694	0.639627	1.30234	0.0104996	24.3138
Obesity class 2	family.Victivallaceae.id.2255	Inverse variance weighted (fixed effects)	7	-0.145151	0.0676199	0.031827	0.820424	0.864891	0.757534	0.987463	0.0422863	115.631
Obesity class 2	family.Victivallaceae.id.2255	Maximum likelihood	7	-0.149034	0.0695476	0.0321206		0.86154	0.751753	0.98736	0.0422863	115.631
Obesity class 2	family.Victivallaceae.id.2255	MR Egger	7	-0.633914	0.381716	0.157667		0.530511	0.251056	1.12103	0.0422863	115.631
Obesity class 2	family.Victivallaceae.id.2255	Weighted median	7	-0.183442	0.0888917	0.0390508		0.832401	0.699304	0.990829	0.0422863	115.631
Obesity class 2	family.Victivallaceae.id.2255	Weighted mode	7	-0.177712	0.124411	0.20309		0.837183	0.656025	1.06837	0.0422863	115.631
Obesity class 2	genus.Butyricimonas.id.945	Inverse variance weighted (fixed effects)	7	0.247289	0.125608	0.0489843	0.938348	1.28055	1.0011	1.63801	0.0145703	38.7217
Obesity class 2	genus.Butyricimonas.id.945	Maximum likelihood	7	0.260373	0.130884	0.0466628		1.29741	1.00385	1.67683	0.0145703	38.7217
Obesity class 2	genus.Butyricimonas.id.945	MR Egger	7	0.0898428	0.496469	0.863503		1.094	0.413442	2.89482	0.0145703	38.7217
Obesity class 2	genus.Butyricimonas.id.945	Weighted median	7	0.344551	0.173677	0.0472711		1.41136	1.00415	1.98369	0.0145703	38.7217
Obesity class 2	genus.Butyricimonas.id.945	Weighted mode	7	0.456872	0.265709	0.136329		1.57913	0.938082	2.65824	0.0145703	38.7217
Obesity class 2	genus.Marvinbryantia.id.2005	Inverse variance weighted (fixed effects)	7	-0.316195	0.134131	0.0184053	0.938348	0.728917	0.560407	0.948097	0.0129254	34.293
Obesity class 2	genus.Marvinbryantia.id.2005	Maximum likelihood	7	-0.321085	0.137795	0.0197981		0.725362	0.553683	0.950273	0.0129254	34.293
Obesity class 2	genus.Marvinbryantia.id.2005	MR Egger	7	-0.381923	0.549832	0.518243		0.682548	0.232331	2.00521	0.0129254	34.293
Obesity class 2	genus.Marvinbryantia.id.2005	Weighted median	7	-0.247724	0.16845	0.141397		0.780575	0.561083	1.08593	0.0129254	34.293
Obesity class 2	genus.Marvinbryantia.id.2005	Weighted mode	7	-0.198706	0.256902	0.468612		0.819791	0.495477	1.35638	0.0129254	34.293
Obesity class 2	genus..Clostridiuminnocuumgroup.id.14397	Inverse variance weighted (fixed effects)	2	0.323923	0.148716	0.0293959	0.440939	1.38254	1.03297	1.85041	0.0100672	93.2401
Obesity class 2	genus..Clostridiuminnocuumgroup.id.14397	Maximum likelihood	2	0.323917	0.156763	0.0388013		1.38253	1.0168	1.87981	0.0100672	93.2401
Obesity class 3	phylum.Actinobacteria.id.400	Inverse variance weighted (fixed effects)	10	-0.440348	0.204501	0.0312965	0.281669	0.643812	0.431206	0.961245	0.0158432	29.5064
Obesity class 3	phylum.Actinobacteria.id.400	Maximum likelihood	10	-0.434554	0.208641	0.0372712		0.647553	0.430206	0.974708	0.0158432	29.5064
Obesity class 3	phylum.Actinobacteria.id.400	MR Egger	10	-1.40529	0.897429	0.156004		0.245296	0.0422458	1.42429	0.0158432	29.5064
Obesity class 3	phylum.Actinobacteria.id.400	Weighted median	10	-0.683622	0.271921	0.0119353		0.504785	0.29624	0.860142	0.0158432	29.5064
Obesity class 3	phylum.Actinobacteria.id.400	Weighted mode	10	-0.704009	0.35841	0.0810878		0.494599	0.245001	0.998476	0.0158432	29.5064
Obesity class 3	family.Defluviitaleaceae.id.1924	Inverse variance weighted (fixed effects)	3	0.762545	0.374679	0.0418312	0.627468	2.14373	1.02857	4.46789	0.00759618	46.7832
Obesity class 3	family.Defluviitaleaceae.id.1924	Maximum likelihood	3	0.765748	0.389625	0.0493741		2.1506	1.00209	4.61546	0.00759618	46.7832
Obesity class 3	family.Defluviitaleaceae.id.1924	MR Egger	3	1.11773	3.65792	0.811207		3.05791	0.00235365	3972.9	0.00759618	46.7832
Obesity class 3	family.Defluviitaleaceae.id.1924	Weighted median	3	0.770997	0.461144	0.0945395		2.16192	0.875601	5.33794	0.00759618	46.7832
Obesity class 3	family.Defluviitaleaceae.id.1924	Weighted mode	3	0.802423	0.511816	0.257459		2.23094	0.818128	6.08351	0.00759618	46.7832
Obesity class 3	family.Porphyromonadaceae.id.943	Inverse variance weighted (fixed effects)	7	0.750703	0.333501	0.0243871	0.627468	2.11849	1.10191	4.07294	0.00838609	22.1477
Obesity class 3	family.Porphyromonadaceae.id.943	Maximum likelihood	7	0.771964	0.346235	0.0257744		2.16401	1.09784	4.26561	0.00838609	22.1477
Obesity class 3	family.Porphyromonadaceae.id.943	MR Egger	7	0.501044	1.9501	0.807469		1.65044	0.0361111	75.4327	0.00838609	22.1477
Obesity class 3	family.Porphyromonadaceae.id.943	Weighted median	7	0.952693	0.43318	0.0278566		2.59268	1.10922	6.0601	0.00838609	22.1477
Obesity class 3	family.Porphyromonadaceae.id.943	Weighted mode	7	1.1659	0.673223	0.134018		3.2088	0.857598	12.0061	0.00838609	22.1477

## Sheet: Table S4
Table S4 Sensitive analysis of the association between identified bacterial traits and obesity
Outcome	Exposure	Pleiotropy				Heterogenenity						MR steiger directionality
		MR_PRESSO_Global_Pval	MR_egger_intercept	MR_egger_se	MR_egger_Pval	IVW_Q	IVW_Q_df	IVW_Q_pval	MR_egger_Q	MR_egger_Q_df	MR_egger_Q_pval	Correct_causal_direction	Steiger_pval
BMI	class.Methanobacteria.id.119	0.733	0.00141907	0.00481452	0.795966	1.45862	3	0.691853	1.37174	2	0.503651	TRUE	1.04078e-21
BMI	family.Bifidobacteriaceae.id.433	0.939	0.00170065	0.00644006	0.802262	1.72938	6	0.94283	1.65965	5	0.893944	TRUE	8.67302e-31
BMI	family.Methanobacteriaceae.id.121	0.709	0.00141907	0.00481452	0.795966	1.45862	3	0.691853	1.37174	2	0.503651	TRUE	1.04078e-21
BMI	family.Prevotellaceae.id.960	0.711	0.00165661	0.0022085	0.481558	4.88399	7	0.674119	4.32133	6	0.633279	TRUE	1.88488e-51
BMI	genus..Eubacteriumnodatumgroup.id.11297	0.526	0.00529548	0.00503677	0.403382	2.58292	3	0.460491	1.47756	2	0.477697	TRUE	6.44118e-20
BMI	genus.LachnospiraceaeFCS020group.id.11314	0.827	0.00187181	0.0018637	0.348656	4.71518	8	0.787539	3.70646	7	0.812899	TRUE	3.46907e-49
BMI	genus.Methanobrevibacter.id.123	N.A.	0.00210634	0.0043565	0.713295	0.631428	2	0.729268	0.397662	1	0.528299	TRUE	1.33365e-15
BMI	genus.Olsenella.id.822	0.678	0.00493993	0.00806005	0.573082	3.37179	5	0.64287	2.99616	4	0.558469	TRUE	1.73193e-28
BMI	order.Bifidobacteriales.id.432	0.954	0.00170065	0.00644006	0.802262	1.72938	6	0.94283	1.65965	5	0.893944	TRUE	8.67302e-31
BMI	order.Gastranaerophilales.id.1591	0.923	-0.0010959	0.00378723	0.78668	1.5533	5	0.906839	1.46956	4	0.832019	TRUE	1.31767e-30
BMI	order.Methanobacteriales.id.120	0.752	0.00141907	0.00481452	0.795966	1.45862	3	0.691853	1.37174	2	0.503651	TRUE	1.04078e-21
BMI	phylum.Actinobacteria.id.400	0.801	0.00413888	0.00738583	0.614344	1.75056	4	0.781514	1.43653	3	0.696994	TRUE	4.80277e-24
BMI	phylum.Euryarchaeota.id.55	0.945	0.0020723	0.00325681	0.552565	1.75491	6	0.940804	1.35003	5	0.929701	TRUE	6.36426e-34
WHR	class.Actinobacteria.id.419	0.565	-0.00172847	0.00167614	0.318779	15.2432	16	0.506904	14.1798	15	0.511941	TRUE	1.28192e-102
WHR	family.BacteroidalesS24.7group.id.11173	0.838	0.00268788	0.00347076	0.464022	4.59961	8	0.799386	3.99986	7	0.779794	TRUE	1.34282e-44
WHR	family.Bifidobacteriaceae.id.433	0.526	0.00113202	0.00195139	0.571061	14.765	15	0.468473	14.4184	14	0.419026	TRUE	1.0508e-97
WHR	family.Lachnospiraceae.id.1987	0.654	-0.00334361	0.001946	0.113741	9.94243	12	0.621012	6.99021	11	0.799875	TRUE	8.90617e-60
WHR	genus..Eubacteriumnodatumgroup.id.11297	0.243	0.000107573	0.00390131	0.978604	13.1383	10	0.21604	13.1372	9	0.156495	TRUE	5.55327e-53
WHR	genus.Butyrivibrio.id.1993	0.464	-0.00174998	0.00289779	0.557152	13.2698	13	0.427193	12.8784	12	0.377939	TRUE	1.79271e-69
WHR	genus.LachnospiraceaeUCG008.id.11328	0.672	-0.00258313	0.00402525	0.541482	6.15276	8	0.630125	5.74094	7	0.570303	TRUE	3.65505e-44
WHR	genus.Prevotella9.id.11183	0.336	0.00203455	0.00249554	0.435959	11.7598	10	0.301457	10.951	9	0.279082	TRUE	6.55372e-52
WHR	genus.RuminococcaceaeUCG005.id.11363	0.113	-0.00273016	0.00274905	0.341992	18.61	12	0.0983847	17.0787	11	0.10557	TRUE	1.2042e-63
WHR	genus.Subdoligranulum.id.2070	0.424	0.000255012	0.00245169	0.920075	9.03228	8	0.33958	9.01834	7	0.251342	TRUE	1.96444e-48
WHR	genus.Victivallis.id.2256	0.509	0.00714429	0.00464873	0.175248	6.73017	7	0.457504	4.36834	6	0.626961	TRUE	4.11154e-38
WHR	order.Bifidobacteriales.id.432	0.547	0.00113202	0.00195139	0.571061	14.765	15	0.468473	14.4184	14	0.419026	TRUE	1.0508e-97
WHRadjBMI	family.Alcaligenaceae.id.2875	0.164	-0.00402419	0.00291637	0.1909	19.3838	14	0.150797	16.9075	13	0.203569	TRUE	4.6537e-66
WHRadjBMI	genus..Eubacteriumnodatumgroup.id.11297	0.183	-0.000511544	0.00405535	0.902394	14.2202	10	0.16318	14.1952	9	0.115551	TRUE	6.07872e-53
WHRadjBMI	genus.Anaerofilum.id.2053	0.909	-0.00348633	0.00311977	0.289911	5.14117	11	0.924137	3.89238	10	0.952071	TRUE	2.77847e-59
WHRadjBMI	genus.Bilophila.id.3170	0.148	-0.00514871	0.00471629	0.306754	14.4774	9	0.106327	12.6003	8	0.126361	TRUE	7.54772e-43
WHRadjBMI	genus.Gordonibacter.id.821	0.789	-0.00502944	0.00366915	0.200437	7.44894	11	0.76165	5.57003	10	0.850002	TRUE	2.22337e-58
WHRadjBMI	genus.LachnospiraceaeNK4A136group.id.11319	0.563	-0.000880275	0.00124136	0.490772	12.0982	14	0.598418	11.5953	13	0.561072	TRUE	4.376e-86
WHRadjBMI	genus.LachnospiraceaeUCG008.id.11328	0.358	-0.000929948	0.00462514	0.845667	10.8345	9	0.287223	10.78	8	0.214477	TRUE	6.17808e-50
WHRadjBMI	genus.Roseburia.id.2012	0.812	0.000226918	0.00182716	0.903064	9.24889	14	0.814784	9.23347	13	0.755091	TRUE	2.05669e-70
WHRadjBMI	genus.RuminococcaceaeUCG004.id.11362	0.655	0.00553429	0.012859	0.689092	3.82852	5	0.574359	3.64329	4	0.456427	TRUE	5.23742e-28
Obesity class 1	class.Bacteroidia.id.912	0.639	0.0525998	0.0274357	0.113334	4.47812	6	0.61226	0.802453	5	0.976877	TRUE	1.42971e-25
Obesity class 1	family.Peptococcaceae.id.2024	0.556	-0.0780808	0.0433521	0.146054	4.62701	5	0.463072	1.3831	4	0.847127	TRUE	1.54121e-23
Obesity class 1	genus..Eubacteriumcoprostanoligenesgroup.id.11375	0.71	-0.0354551	0.0227828	0.170658	4.77725	7	0.687124	2.35541	6	0.884285	TRUE	2.4858e-29
Obesity class 1	genus.Coprobacter.id.949	0.907	0.0104891	0.0509961	0.850204	1.07702	4	0.8979	1.03472	3	0.792852	TRUE	1.03696e-20
Obesity class 1	genus.Coprococcus3.id.11303	0.88	-0.00974529	0.0268853	0.741027	1.2338	4	0.872502	1.10242	3	0.776491	TRUE	3.03416e-18
Obesity class 1	genus.RuminococcaceaeUCG002.id.11360	0.801	-0.0239122	0.019917	0.257575	7.19618	11	0.782981	5.75475	10	0.83543	TRUE	1.47747e-45
Obesity class 1	genus.RuminococcaceaeUCG010.id.11367	0.859	-0.0784152	0.093207	0.488737	0.907989	3	0.8235	0.2002	2	0.904747	TRUE	2.24264e-15
Obesity class 1	order.Bacteroidales.id.913	0.612	0.0525998	0.0274357	0.113334	4.47812	6	0.61226	0.802453	5	0.976877	TRUE	1.42971e-25
Obesity class 1	phylum.Bacteroidetes.id.905	0.68	0.050972	0.0303118	0.167942	3.51696	5	0.620823	0.689223	4	0.952651	TRUE	3.19931e-22
Obesity class 2	family.Victivallaceae.id.2255	0.674	0.0647947	0.0498034	0.249981	4.29248	6	0.637161	2.59986	5	0.761387	TRUE	1.22724e-32
Obesity class 2	genus..Clostridiuminnocuumgroup.id.14397	N.A.	N.A.	N.A.	N.A.	0.0761328	1	0.782608	N.A.	N.A.	N.A.	TRUE	1.29846e-08
Obesity class 2	genus.Butyricimonas.id.945	0.353	0.0129061	0.0388697	0.753329	7.0068	6	0.320219	6.85564	5	0.2316	TRUE	1.19825e-23
Obesity class 2	genus.Marvinbryantia.id.2005	0.971	0.00579258	0.0469929	0.906699	1.3803	6	0.967046	1.36511	5	0.928092	TRUE	7.68111e-24
Obesity class 3	family.Defluviitaleaceae.id.1924	N.A.	-0.0430734	0.441261	0.938053	0.146897	2	0.929184	0.137368	1	0.710911	TRUE	3.71763e-09
Obesity class 3	family.Porphyromonadaceae.id.943	0.769	0.0148258	0.114099	0.901681	3.04398	6	0.803308	3.02709	5	0.695809	TRUE	9.89142e-17
Obesity class 3	phylum.Actinobacteria.id.400	0.607	0.0581636	0.052671	0.301575	7.91125	9	0.543115	6.69181	8	0.570219	TRUE	2.92441e-35

## Sheet: Table S5
Table S5 Casual effects of MR analysis between obesity and identified bacterial traits
Outcome	Exposure	Method	nSNP	Beta	SE	P value	OR	OR_lci95	OR_uci95	R2	F statistic
class.Methanobacteria.id.119	BMI	MR Egger	288	-0.188933	0.228406	0.408825	0.827842	0.529084	1.2953	0.0288073	71.3022
class.Methanobacteria.id.119	BMI	Inverse variance weighted (fixed effects)	288	0.0155655	0.0934127	0.86766	1.01569	0.845757	1.21976	0.0288073	71.3022
class.Methanobacteria.id.119	BMI	Weighted median	288	-0.190322	0.157738	0.227597	0.826693	0.606841	1.12619	0.0288073	71.3022
class.Methanobacteria.id.119	BMI	Maximum likelihood	288	0.0156423	0.0938951	0.86769	1.01577	0.845022	1.22101	0.0288073	71.3022
class.Methanobacteria.id.119	BMI	Weighted mode	288	-0.45274	0.218001	0.0387116	0.635884	0.414774	0.974864	0.0288073	71.3022
family.Bifidobacteriaceae.id.433	BMI	MR Egger	293	-0.0281631	0.1093	0.796844	0.97223	0.78475	1.2045	0.0300478	73.1964
family.Bifidobacteriaceae.id.433	BMI	Inverse variance weighted (fixed effects)	293	-0.00603614	0.0456164	0.894728	0.993982	0.908969	1.08695	0.0300478	73.1964
family.Bifidobacteriaceae.id.433	BMI	Weighted median	293	-0.0391482	0.0810124	0.628927	0.961608	0.820425	1.12709	0.0300478	73.1964
family.Bifidobacteriaceae.id.433	BMI	Maximum likelihood	293	-0.00602793	0.0458387	0.895377	0.99399	0.908581	1.08743	0.0300478	73.1964
family.Bifidobacteriaceae.id.433	BMI	Weighted mode	293	-0.0972995	0.121566	0.424138	0.907284	0.714932	1.15139	0.0300478	73.1964
family.Methanobacteriaceae.id.121	BMI	MR Egger	288	-0.188886	0.228406	0.408942	0.827881	0.529109	1.29536	0.0288073	71.3022
family.Methanobacteriaceae.id.121	BMI	Inverse variance weighted (fixed effects)	288	0.0154908	0.0934127	0.868289	1.01561	0.845694	1.21967	0.0288073	71.3022
family.Methanobacteriaceae.id.121	BMI	Weighted median	288	-0.190321	0.157702	0.227496	0.826694	0.606884	1.12612	0.0288073	71.3022
family.Methanobacteriaceae.id.121	BMI	Maximum likelihood	288	0.0156092	0.0938949	0.867967	1.01573	0.844995	1.22097	0.0288073	71.3022
family.Methanobacteriaceae.id.121	BMI	Weighted mode	288	-0.45274	0.218131	0.038827	0.635884	0.414668	0.975112	0.0288073	71.3022
family.Prevotellaceae.id.960	BMI	MR Egger	293	0.136789	0.109121	0.21101	1.14659	0.925808	1.42001	0.030422	74.1365
family.Prevotellaceae.id.960	BMI	Inverse variance weighted (fixed effects)	293	0.0116929	0.0454847	0.797122	1.01176	0.925467	1.1061	0.030422	74.1365
family.Prevotellaceae.id.960	BMI	Weighted median	293	0.106308	0.0793404	0.180281	1.11216	0.951991	1.29929	0.030422	74.1365
family.Prevotellaceae.id.960	BMI	Maximum likelihood	293	0.0118098	0.0456891	0.796034	1.01188	0.925204	1.10668	0.030422	74.1365
family.Prevotellaceae.id.960	BMI	Weighted mode	293	0.201296	0.10838	0.0642736	1.22299	0.988932	1.51244	0.030422	74.1365
genus..Eubacteriumnodatumgroup.id.11297	BMI	MR Egger	285	-0.258346	0.235759	0.274095	0.772328	0.486542	1.22598	0.0292681	73.2402
genus..Eubacteriumnodatumgroup.id.11297	BMI	Inverse variance weighted (fixed effects)	285	0.0282237	0.0976184	0.772487	1.02863	0.849499	1.24552	0.0292681	73.2402
genus..Eubacteriumnodatumgroup.id.11297	BMI	Weighted median	285	-0.134973	0.180855	0.455485	0.87374	0.612964	1.24546	0.0292681	73.2402
genus..Eubacteriumnodatumgroup.id.11297	BMI	Maximum likelihood	285	0.0281971	0.0980802	0.773737	1.0286	0.848708	1.24662	0.0292681	73.2402
genus..Eubacteriumnodatumgroup.id.11297	BMI	Weighted mode	285	-0.188241	0.266831	0.481097	0.828415	0.49104	1.39759	0.0292681	73.2402
genus.LachnospiraceaeFCS020group.id.11314	BMI	MR Egger	291	-0.070152	0.117138	0.549719	0.932252	0.741009	1.17285	0.0292058	71.5722
genus.LachnospiraceaeFCS020group.id.11314	BMI	Inverse variance weighted (fixed effects)	291	-0.00285241	0.0480472	0.95266	0.997152	0.907533	1.09562	0.0292058	71.5722
genus.LachnospiraceaeFCS020group.id.11314	BMI	Weighted median	291	0.00594494	0.0831634	0.943012	1.00596	0.854657	1.18406	0.0292058	71.5722
genus.LachnospiraceaeFCS020group.id.11314	BMI	Maximum likelihood	291	-0.00284164	0.0482945	0.95308	0.997162	0.907103	1.09616	0.0292058	71.5722
genus.LachnospiraceaeFCS020group.id.11314	BMI	Weighted mode	291	-0.00699598	0.125087	0.955437	0.993028	0.777115	1.26893	0.0292058	71.5722
genus.Methanobrevibacter.id.123	BMI	MR Egger	289	-0.377252	0.225142	0.0949017	0.685743	0.441079	1.06612	0.0296438	73.1817
genus.Methanobrevibacter.id.123	BMI	Inverse variance weighted (fixed effects)	289	-0.0129293	0.0935459	0.890071	0.987154	0.821783	1.1858	0.0296438	73.1817
genus.Methanobrevibacter.id.123	BMI	Weighted median	289	-0.186912	0.156432	0.232146	0.829516	0.610475	1.12715	0.0296438	73.1817
genus.Methanobrevibacter.id.123	BMI	Maximum likelihood	289	-0.0130267	0.0940296	0.889815	0.987058	0.820924	1.18681	0.0296438	73.1817
genus.Methanobrevibacter.id.123	BMI	Weighted mode	289	-0.478734	0.250049	0.0565393	0.619567	0.379527	1.01143	0.0296438	73.1817
genus.Olsenella.id.822	BMI	MR Egger	282	-0.0779726	0.218852	0.721899	0.92499	0.602347	1.42045	0.0288019	72.8059
genus.Olsenella.id.822	BMI	Inverse variance weighted (fixed effects)	282	0.00424652	0.0922433	0.963282	1.00426	0.838157	1.20327	0.0288019	72.8059
genus.Olsenella.id.822	BMI	Weighted median	282	-0.0579747	0.176256	0.742214	0.943674	0.668021	1.33307	0.0288019	72.8059
genus.Olsenella.id.822	BMI	Maximum likelihood	282	0.0041749	0.0927263	0.964088	1.00418	0.837304	1.20432	0.0288019	72.8059
genus.Olsenella.id.822	BMI	Weighted mode	282	-0.0443694	0.192565	0.817938	0.956601	0.655868	1.39523	0.0288019	72.8059
order.Bifidobacteriales.id.432	BMI	MR Egger	293	-0.0281631	0.1093	0.796844	0.97223	0.78475	1.2045	0.0300478	73.1964
order.Bifidobacteriales.id.432	BMI	Inverse variance weighted (fixed effects)	293	-0.00603614	0.0456164	0.894728	0.993982	0.908969	1.08695	0.0300478	73.1964
order.Bifidobacteriales.id.432	BMI	Weighted median	293	-0.0391482	0.0810124	0.628927	0.961608	0.820425	1.12709	0.0300478	73.1964
order.Bifidobacteriales.id.432	BMI	Maximum likelihood	293	-0.00602793	0.0458387	0.895377	0.99399	0.908581	1.08743	0.0300478	73.1964
order.Bifidobacteriales.id.432	BMI	Weighted mode	293	-0.0972995	0.121566	0.424138	0.907284	0.714932	1.15139	0.0300478	73.1964
order.Gastranaerophilales.id.1591	BMI	MR Egger	292	0.158769	0.17439	0.363356	1.17207	0.832738	1.64967	0.0299304	73.1513
order.Gastranaerophilales.id.1591	BMI	Inverse variance weighted (fixed effects)	292	-0.022489	0.0725706	0.756644	0.977762	0.848125	1.12721	0.0299304	73.1513
order.Gastranaerophilales.id.1591	BMI	Weighted median	292	-0.134641	0.1373	0.326772	0.874029	0.667812	1.14393	0.0299304	73.1513
order.Gastranaerophilales.id.1591	BMI	Maximum likelihood	292	-0.0225931	0.0729723	0.756856	0.97766	0.847369	1.12798	0.0299304	73.1513
order.Gastranaerophilales.id.1591	BMI	Weighted mode	292	-0.202592	0.210241	0.336037	0.816611	0.540822	1.23304	0.0299304	73.1513
order.Methanobacteriales.id.120	BMI	MR Egger	288	-0.188933	0.228406	0.408825	0.827842	0.529084	1.2953	0.0288073	71.3022
order.Methanobacteriales.id.120	BMI	Inverse variance weighted (fixed effects)	288	0.0155655	0.0934127	0.86766	1.01569	0.845757	1.21976	0.0288073	71.3022
order.Methanobacteriales.id.120	BMI	Weighted median	288	-0.190322	0.157738	0.227597	0.826693	0.606841	1.12619	0.0288073	71.3022
order.Methanobacteriales.id.120	BMI	Maximum likelihood	288	0.0156423	0.0938951	0.86769	1.01577	0.845022	1.22101	0.0288073	71.3022
order.Methanobacteriales.id.120	BMI	Weighted mode	288	-0.45274	0.218001	0.0387116	0.635884	0.414774	0.974864	0.0288073	71.3022
phylum.Actinobacteria.id.400	BMI	MR Egger	292	-0.190141	0.0993043	0.0565101	0.826842	0.680602	1.00451	0.0301857	73.7948
phylum.Actinobacteria.id.400	BMI	Inverse variance weighted (fixed effects)	292	0.0425779	0.0414528	0.304353	1.0435	0.962069	1.13182	0.0301857	73.7948
phylum.Actinobacteria.id.400	BMI	Weighted median	292	-0.0893989	0.0670749	0.18259	0.914481	0.801824	1.04297	0.0301857	73.7948
phylum.Actinobacteria.id.400	BMI	Maximum likelihood	292	0.0428309	0.0416474	0.303753	1.04376	0.961945	1.13254	0.0301857	73.7948
phylum.Actinobacteria.id.400	BMI	Weighted mode	292	-0.228545	0.122015	0.0620589	0.795691	0.626445	1.01066	0.0301857	73.7948
phylum.Euryarchaeota.id.55	BMI	MR Egger	287	-0.181915	0.223807	0.417	0.833673	0.537635	1.29272	0.0286594	71.1725
phylum.Euryarchaeota.id.55	BMI	Inverse variance weighted (fixed effects)	287	0.0190526	0.0916432	0.835307	1.01924	0.85166	1.21978	0.0286594	71.1725
phylum.Euryarchaeota.id.55	BMI	Weighted median	287	-0.243167	0.152226	0.110176	0.784141	0.581857	1.05675	0.0286594	71.1725
phylum.Euryarchaeota.id.55	BMI	Maximum likelihood	287	0.0191332	0.0921248	0.835473	1.01932	0.850925	1.22103	0.0286594	71.1725
phylum.Euryarchaeota.id.55	BMI	Weighted mode	287	-0.440548	0.22714	0.0534186	0.643684	0.412408	1.00466	0.0286594	71.1725
class.Actinobacteria.id.419	WHR	MR Egger	154	0.0492663	0.162613	0.76233	1.0505	0.763795	1.44483	0.0163233	52.2965
class.Actinobacteria.id.419	WHR	Inverse variance weighted (fixed effects)	154	0.0327419	0.0623777	0.599654	1.03328	0.914371	1.16766	0.0163233	52.2965
class.Actinobacteria.id.419	WHR	Weighted median	154	0.0820411	0.103558	0.42823	1.0855	0.886094	1.32978	0.0163233	52.2965
class.Actinobacteria.id.419	WHR	Maximum likelihood	154	0.033166	0.0626925	0.596787	1.03372	0.914195	1.16888	0.0163233	52.2965
class.Actinobacteria.id.419	WHR	Weighted mode	154	0.0968625	0.162576	0.552191	1.10171	0.801086	1.51515	0.0163233	52.2965
family.BacteroidalesS24.7group.id.11173	WHR	MR Egger	155	0.0386822	0.225874	0.864249	1.03944	0.667624	1.61833	0.0168994	53.8243
family.BacteroidalesS24.7group.id.11173	WHR	Inverse variance weighted (fixed effects)	155	-0.0622311	0.0875599	0.477254	0.939666	0.791482	1.11559	0.0168994	53.8243
family.BacteroidalesS24.7group.id.11173	WHR	Weighted median	155	-0.143344	0.139809	0.305228	0.866456	0.658778	1.1396	0.0168994	53.8243
family.BacteroidalesS24.7group.id.11173	WHR	Maximum likelihood	155	-0.0629066	0.0880258	0.474833	0.939031	0.790225	1.11586	0.0168994	53.8243
family.BacteroidalesS24.7group.id.11173	WHR	Weighted mode	155	-0.426938	0.300872	0.15792	0.652504	0.361806	1.17677	0.0168994	53.8243
family.Bifidobacteriaceae.id.433	WHR	MR Egger	156	0.143821	0.169762	0.398205	1.15468	0.827858	1.61052	0.0167118	52.8754
family.Bifidobacteriaceae.id.433	WHR	Inverse variance weighted (fixed effects)	156	0.0359478	0.0645416	0.577546	1.0366	0.913425	1.17639	0.0167118	52.8754
family.Bifidobacteriaceae.id.433	WHR	Weighted median	156	0.106278	0.110695	0.337003	1.11213	0.895222	1.3816	0.0167118	52.8754
family.Bifidobacteriaceae.id.433	WHR	Maximum likelihood	156	0.0364659	0.0649207	0.574321	1.03714	0.91322	1.17787	0.0167118	52.8754
family.Bifidobacteriaceae.id.433	WHR	Weighted mode	156	0.127169	0.17229	0.461563	1.13561	0.810164	1.59179	0.0167118	52.8754
family.Lachnospiraceae.id.1987	WHR	MR Egger	152	-0.00249062	0.152777	0.987015	0.997512	0.739388	1.34575	0.0163239	52.9868
family.Lachnospiraceae.id.1987	WHR	Inverse variance weighted (fixed effects)	152	-0.00212107	0.0590046	0.971324	0.997881	0.8889	1.12022	0.0163239	52.9868
family.Lachnospiraceae.id.1987	WHR	Weighted median	152	0.00528691	0.0980646	0.957005	1.0053	0.82951	1.21835	0.0163239	52.9868
family.Lachnospiraceae.id.1987	WHR	Maximum likelihood	152	-0.00214898	0.0593357	0.971109	0.997853	0.888299	1.12092	0.0163239	52.9868
family.Lachnospiraceae.id.1987	WHR	Weighted mode	152	-0.0089838	0.142252	0.949727	0.991056	0.749914	1.30974	0.0163239	52.9868
genus..Eubacteriumnodatumgroup.id.11297	WHR	MR Egger	154	-0.698598	0.47652	0.144702	0.497282	0.195425	1.26539	0.0152919	48.9408
genus..Eubacteriumnodatumgroup.id.11297	WHR	Inverse variance weighted (fixed effects)	154	-0.107315	0.142172	0.450356	0.898243	0.67979	1.1869	0.0152919	48.9408
genus..Eubacteriumnodatumgroup.id.11297	WHR	Weighted median	154	-0.320707	0.212741	0.131682	0.725636	0.478222	1.10105	0.0152919	48.9408
genus..Eubacteriumnodatumgroup.id.11297	WHR	Maximum likelihood	154	-0.107054	0.143127	0.454481	0.898477	0.678696	1.18943	0.0152919	48.9408
genus..Eubacteriumnodatumgroup.id.11297	WHR	Weighted mode	154	-0.485768	0.508467	0.340904	0.615225	0.2271	1.66667	0.0152919	48.9408
genus.Butyrivibrio.id.1993	WHR	MR Egger	146	0.499264	0.477852	0.297861	1.64751	0.645762	4.20323	0.0144908	48.8794
genus.Butyrivibrio.id.1993	WHR	Inverse variance weighted (fixed effects)	146	0.115482	0.14243	0.417485	1.12241	0.849012	1.48386	0.0144908	48.8794
genus.Butyrivibrio.id.1993	WHR	Weighted median	146	0.221204	0.211649	0.295957	1.24758	0.823963	1.88898	0.0144908	48.8794
genus.Butyrivibrio.id.1993	WHR	Maximum likelihood	146	0.118026	0.143353	0.410323	1.12527	0.849638	1.49033	0.0144908	48.8794
genus.Butyrivibrio.id.1993	WHR	Weighted mode	146	0.23411	0.438337	0.594098	1.26378	0.535246	2.98396	0.0144908	48.8794
genus.LachnospiraceaeUCG008.id.11328	WHR	MR Egger	154	-0.267355	0.237378	0.26182	0.765401	0.48065	1.21885	0.016698	53.5174
genus.LachnospiraceaeUCG008.id.11328	WHR	Inverse variance weighted (fixed effects)	154	-0.134877	0.0935725	0.149466	0.873823	0.727399	1.04972	0.016698	53.5174
genus.LachnospiraceaeUCG008.id.11328	WHR	Weighted median	154	-0.344208	0.165811	0.0379024	0.708781	0.512119	0.980965	0.016698	53.5174
genus.LachnospiraceaeUCG008.id.11328	WHR	Maximum likelihood	154	-0.135174	0.0941496	0.151077	0.873564	0.726361	1.0506	0.016698	53.5174
genus.LachnospiraceaeUCG008.id.11328	WHR	Weighted mode	154	-0.372308	0.239328	0.12186	0.689142	0.431111	1.10161	0.016698	53.5174
genus.Prevotella9.id.11183	WHR	MR Egger	154	0.148389	0.210384	0.481688	1.15996	0.768002	1.75197	0.0163497	52.3825
genus.Prevotella9.id.11183	WHR	Inverse variance weighted (fixed effects)	154	-0.0761595	0.0794179	0.337573	0.926668	0.79309	1.08275	0.0163497	52.3825
genus.Prevotella9.id.11183	WHR	Weighted median	154	0.0309099	0.118419	0.794077	1.03139	0.817755	1.30084	0.0163497	52.3825
genus.Prevotella9.id.11183	WHR	Maximum likelihood	154	-0.0767286	0.0798614	0.336667	0.926141	0.79195	1.08307	0.0163497	52.3825
genus.Prevotella9.id.11183	WHR	Weighted mode	154	0.156495	0.203951	0.444075	1.16941	0.784076	1.7441	0.0163497	52.3825
genus.RuminococcaceaeUCG005.id.11363	WHR	MR Egger	153	-0.0567667	0.161245	0.72529	0.944814	0.688798	1.29599	0.0163671	52.7821
genus.RuminococcaceaeUCG005.id.11363	WHR	Inverse variance weighted (fixed effects)	153	-0.13114	0.0627469	0.0366193	0.877095	0.775596	0.991877	0.0163671	52.7821
genus.RuminococcaceaeUCG005.id.11363	WHR	Weighted median	153	-0.130888	0.102686	0.202436	0.877316	0.717378	1.07291	0.0163671	52.7821
genus.RuminococcaceaeUCG005.id.11363	WHR	Maximum likelihood	153	-0.131471	0.0630591	0.0370791	0.876804	0.774864	0.992155	0.0163671	52.7821
genus.RuminococcaceaeUCG005.id.11363	WHR	Weighted mode	153	-0.0249044	0.161229	0.877447	0.975403	0.71112	1.3379	0.0163671	52.7821
genus.Subdoligranulum.id.2070	WHR	MR Egger	155	-0.0351207	0.155836	0.821992	0.965489	0.711373	1.31038	0.0164979	52.5242
genus.Subdoligranulum.id.2070	WHR	Inverse variance weighted (fixed effects)	155	-0.097189	0.0598872	0.104618	0.907385	0.80689	1.0204	0.0164979	52.5242
genus.Subdoligranulum.id.2070	WHR	Weighted median	155	-0.116802	0.101953	0.251939	0.889761	0.728601	1.08657	0.0164979	52.5242
genus.Subdoligranulum.id.2070	WHR	Maximum likelihood	155	-0.0976603	0.0601965	0.104726	0.906957	0.806021	1.02053	0.0164979	52.5242
genus.Subdoligranulum.id.2070	WHR	Weighted mode	155	-0.105554	0.129647	0.416807	0.899826	0.697913	1.16015	0.0164979	52.5242
genus.Victivallis.id.2256	WHR	MR Egger	137	0.212551	0.557649	0.703687	1.23683	0.4146	3.68969	0.0132123	47.4336
genus.Victivallis.id.2256	WHR	Inverse variance weighted (fixed effects)	137	-0.0923352	0.153589	0.547719	0.911799	0.674779	1.23208	0.0132123	47.4336
genus.Victivallis.id.2256	WHR	Weighted median	137	-0.0755138	0.238406	0.751437	0.927267	0.581125	1.47959	0.0132123	47.4336
genus.Victivallis.id.2256	WHR	Maximum likelihood	137	-0.0922967	0.154602	0.550511	0.911835	0.673466	1.23457	0.0132123	47.4336
genus.Victivallis.id.2256	WHR	Weighted mode	137	-0.215893	0.558536	0.699706	0.805822	0.269652	2.4081	0.0132123	47.4336
order.Bifidobacteriales.id.432	WHR	MR Egger	156	0.143821	0.169762	0.398205	1.15468	0.827858	1.61052	0.0167118	52.8754
order.Bifidobacteriales.id.432	WHR	Inverse variance weighted (fixed effects)	156	0.0359478	0.0645416	0.577546	1.0366	0.913425	1.17639	0.0167118	52.8754
order.Bifidobacteriales.id.432	WHR	Weighted median	156	0.106278	0.110695	0.337003	1.11213	0.895222	1.3816	0.0167118	52.8754
order.Bifidobacteriales.id.432	WHR	Maximum likelihood	156	0.0364659	0.0649207	0.574321	1.03714	0.91322	1.17787	0.0167118	52.8754
order.Bifidobacteriales.id.432	WHR	Weighted mode	156	0.127169	0.17229	0.461563	1.13561	0.810164	1.59179	0.0167118	52.8754
family.Alcaligenaceae.id.2875	WHRadjBMI	MR Egger	132	-0.065767	0.13503	0.627039	0.936349	0.718618	1.22005	0.0190338	71.208
family.Alcaligenaceae.id.2875	WHRadjBMI	Inverse variance weighted (fixed effects)	132	-0.0147011	0.0565293	0.794816	0.985406	0.882057	1.10087	0.0190338	71.208
family.Alcaligenaceae.id.2875	WHRadjBMI	Weighted median	132	-0.0224073	0.0931355	0.809875	0.977842	0.814686	1.17367	0.0190338	71.208
family.Alcaligenaceae.id.2875	WHRadjBMI	Maximum likelihood	132	-0.0146765	0.0567585	0.79596	0.985431	0.881683	1.10139	0.0190338	71.208
family.Alcaligenaceae.id.2875	WHRadjBMI	Weighted mode	132	-0.00112525	0.109818	0.99184	0.998875	0.805439	1.23877	0.0190338	71.208
genus..Eubacteriumnodatumgroup.id.11297	WHRadjBMI	MR Egger	130	-0.238428	0.29294	0.417204	0.787865	0.443707	1.39897	0.0190666	72.4309
genus..Eubacteriumnodatumgroup.id.11297	WHRadjBMI	Inverse variance weighted (fixed effects)	130	-0.102404	0.125711	0.415303	0.902665	0.705537	1.15487	0.0190666	72.4309
genus..Eubacteriumnodatumgroup.id.11297	WHRadjBMI	Weighted median	130	-0.178069	0.198856	0.370537	0.836884	0.566756	1.23576	0.0190666	72.4309
genus..Eubacteriumnodatumgroup.id.11297	WHRadjBMI	Maximum likelihood	130	-0.101976	0.126181	0.418991	0.903051	0.705187	1.15643	0.0190666	72.4309
genus..Eubacteriumnodatumgroup.id.11297	WHRadjBMI	Weighted mode	130	-0.177285	0.29613	0.550441	0.837541	0.468743	1.4965	0.0190666	72.4309
genus.Anaerofilum.id.2053	WHRadjBMI	MR Egger	131	-0.036796	0.237056	0.87689	0.963873	0.605667	1.53393	0.0191229	72.094
genus.Anaerofilum.id.2053	WHRadjBMI	Inverse variance weighted (fixed effects)	131	-0.118351	0.101551	0.243844	0.888384	0.728046	1.08403	0.0191229	72.094
genus.Anaerofilum.id.2053	WHRadjBMI	Weighted median	131	-0.195467	0.162604	0.229323	0.822451	0.597997	1.13115	0.0191229	72.094
genus.Anaerofilum.id.2053	WHRadjBMI	Maximum likelihood	131	-0.118777	0.101994	0.244201	0.888006	0.727104	1.08451	0.0191229	72.094
genus.Anaerofilum.id.2053	WHRadjBMI	Weighted mode	131	-0.239244	0.260845	0.360743	0.787223	0.472131	1.3126	0.0191229	72.094
genus.Bilophila.id.3170	WHRadjBMI	MR Egger	133	-0.164967	0.150897	0.276294	0.847922	0.630826	1.13973	0.0193674	71.9354
genus.Bilophila.id.3170	WHRadjBMI	Inverse variance weighted (fixed effects)	133	0.0195391	0.063899	0.759771	1.01973	0.899692	1.15579	0.0193674	71.9354
genus.Bilophila.id.3170	WHRadjBMI	Weighted median	133	0.0147558	0.101398	0.884298	1.01487	0.831948	1.238	0.0193674	71.9354
genus.Bilophila.id.3170	WHRadjBMI	Maximum likelihood	133	0.0197059	0.0641487	0.758698	1.0199	0.899402	1.15655	0.0193674	71.9354
genus.Bilophila.id.3170	WHRadjBMI	Weighted mode	133	-0.0840238	0.13395	0.531561	0.919409	0.707112	1.19544	0.0193674	71.9354
genus.Gordonibacter.id.821	WHRadjBMI	MR Egger	130	0.202089	0.276981	0.46696	1.22396	0.711205	2.10638	0.0190275	72.2792
genus.Gordonibacter.id.821	WHRadjBMI	Inverse variance weighted (fixed effects)	130	0.12335	0.118503	0.29792	1.13128	0.896806	1.42706	0.0190275	72.2792
genus.Gordonibacter.id.821	WHRadjBMI	Weighted median	130	0.243631	0.203346	0.230874	1.27587	0.856477	1.90064	0.0190275	72.2792
genus.Gordonibacter.id.821	WHRadjBMI	Maximum likelihood	130	0.124879	0.119037	0.294145	1.13301	0.897238	1.43074	0.0190275	72.2792
genus.Gordonibacter.id.821	WHRadjBMI	Weighted mode	130	0.194312	0.261026	0.457978	1.21448	0.728114	2.02572	0.0190275	72.2792
genus.LachnospiraceaeNK4A136group.id.11319	WHRadjBMI	MR Egger	129	0.00432607	0.133197	0.974141	1.00434	0.773569	1.30394	0.018125	69.3211
genus.LachnospiraceaeNK4A136group.id.11319	WHRadjBMI	Inverse variance weighted (fixed effects)	129	0.0447749	0.057212	0.433854	1.04579	0.934858	1.16989	0.018125	69.3211
genus.LachnospiraceaeNK4A136group.id.11319	WHRadjBMI	Weighted median	129	0.00365175	0.0964411	0.969795	1.00366	0.830794	1.21249	0.018125	69.3211
genus.LachnospiraceaeNK4A136group.id.11319	WHRadjBMI	Maximum likelihood	129	0.0452337	0.0574955	0.431437	1.04627	0.934767	1.17108	0.018125	69.3211
genus.LachnospiraceaeNK4A136group.id.11319	WHRadjBMI	Weighted mode	129	0.0583806	0.134903	0.665917	1.06012	0.81381	1.38098	0.018125	69.3211
genus.LachnospiraceaeUCG008.id.11328	WHRadjBMI	MR Egger	129	-0.0778848	0.202426	0.701061	0.925071	0.622109	1.37557	0.0188882	72.2963
genus.LachnospiraceaeUCG008.id.11328	WHRadjBMI	Inverse variance weighted (fixed effects)	129	-0.10343	0.087027	0.234644	0.901739	0.76033	1.06945	0.0188882	72.2963
genus.LachnospiraceaeUCG008.id.11328	WHRadjBMI	Weighted median	129	-0.0230002	0.145512	0.874406	0.977262	0.734766	1.29979	0.0188882	72.2963
genus.LachnospiraceaeUCG008.id.11328	WHRadjBMI	Maximum likelihood	129	-0.103962	0.0873512	0.233984	0.90126	0.759443	1.06956	0.0188882	72.2963
genus.LachnospiraceaeUCG008.id.11328	WHRadjBMI	Weighted mode	129	-0.0299843	0.191542	0.875853	0.970461	0.666706	1.41261	0.0188882	72.2963
genus.Roseburia.id.2012	WHRadjBMI	MR Egger	127	0.00762522	0.129174	0.953022	1.00765	0.78227	1.29798	0.0187022	72.698
genus.Roseburia.id.2012	WHRadjBMI	Inverse variance weighted (fixed effects)	127	-0.0485015	0.0552448	0.379978	0.952656	0.854891	1.0616	0.0187022	72.698
genus.Roseburia.id.2012	WHRadjBMI	Weighted median	127	-0.0463649	0.0929971	0.618087	0.954694	0.795616	1.14558	0.0187022	72.698
genus.Roseburia.id.2012	WHRadjBMI	Maximum likelihood	127	-0.0485086	0.0555043	0.382139	0.952649	0.85445	1.06213	0.0187022	72.698
genus.Roseburia.id.2012	WHRadjBMI	Weighted mode	127	-0.073959	0.112503	0.512124	0.92871	0.744931	1.15783	0.0187022	72.698
genus.RuminococcaceaeUCG004.id.11362	WHRadjBMI	MR Egger	129	0.0722452	0.175157	0.680699	1.07492	0.762568	1.51521	0.019024	72.8262
genus.RuminococcaceaeUCG004.id.11362	WHRadjBMI	Inverse variance weighted (fixed effects)	129	-0.0135745	0.0746303	0.855669	0.986517	0.852272	1.14191	0.019024	72.8262
genus.RuminococcaceaeUCG004.id.11362	WHRadjBMI	Weighted median	129	0.0212245	0.124839	0.864998	1.02145	0.799747	1.30462	0.019024	72.8262
genus.RuminococcaceaeUCG004.id.11362	WHRadjBMI	Maximum likelihood	129	-0.013682	0.0749733	0.855197	0.986411	0.851607	1.14255	0.019024	72.8262
genus.RuminococcaceaeUCG004.id.11362	WHRadjBMI	Weighted mode	129	-0.0447259	0.162014	0.782946	0.95626	0.696092	1.31367	0.019024	72.8262
class.Bacteroidia.id.912	Obesity_Class1	MR Egger	8	0.0346799	0.104378	0.750999	1.03529	0.843748	1.27031	0.00638198	77.4579
class.Bacteroidia.id.912	Obesity_Class1	Inverse variance weighted (fixed effects)	8	0.0264426	0.0343268	0.44111	1.0268	0.959985	1.09826	0.00638198	77.4579
class.Bacteroidia.id.912	Obesity_Class1	Weighted median	8	0.011983	0.0457626	0.793436	1.01206	0.925231	1.10703	0.00638198	77.4579
class.Bacteroidia.id.912	Obesity_Class1	Maximum likelihood	8	0.0268367	0.0346175	0.438201	1.0272	0.959816	1.09931	0.00638198	77.4579
class.Bacteroidia.id.912	Obesity_Class1	Weighted mode	8	0.0128484	0.0495334	0.802799	1.01293	0.919213	1.1162	0.00638198	77.4579
family.Peptococcaceae.id.2024	Obesity_Class1	MR Egger	8	-0.0910307	0.111502	0.445466	0.91299	0.733758	1.136	0.00638198	77.4579
family.Peptococcaceae.id.2024	Obesity_Class1	Inverse variance weighted (fixed effects)	8	0.0475895	0.0448506	0.288659	1.04874	0.960484	1.14511	0.00638198	77.4579
family.Peptococcaceae.id.2024	Obesity_Class1	Weighted median	8	0.0116084	0.0581632	0.841807	1.01168	0.902676	1.13384	0.00638198	77.4579
family.Peptococcaceae.id.2024	Obesity_Class1	Maximum likelihood	8	0.048017	0.0450765	0.286771	1.04919	0.96047	1.1461	0.00638198	77.4579
family.Peptococcaceae.id.2024	Obesity_Class1	Weighted mode	8	-0.00157529	0.0616168	0.980317	0.998426	0.884844	1.12659	0.00638198	77.4579
genus..Eubacteriumcoprostanoligenesgroup.id.11375	Obesity_Class1	MR Egger	8	-0.133766	0.0877169	0.178109	0.874795	0.736614	1.0389	0.00638198	77.4579
genus..Eubacteriumcoprostanoligenesgroup.id.11375	Obesity_Class1	Inverse variance weighted (fixed effects)	8	-0.0111193	0.0352512	0.752436	0.988942	0.922921	1.05969	0.00638198	77.4579
genus..Eubacteriumcoprostanoligenesgroup.id.11375	Obesity_Class1	Weighted median	8	-0.0258638	0.0461103	0.574858	0.974468	0.890262	1.06664	0.00638198	77.4579
genus..Eubacteriumcoprostanoligenesgroup.id.11375	Obesity_Class1	Maximum likelihood	8	-0.0113074	0.0354845	0.749987	0.988756	0.922326	1.05997	0.00638198	77.4579
genus..Eubacteriumcoprostanoligenesgroup.id.11375	Obesity_Class1	Weighted mode	8	-0.0520241	0.0451804	0.287344	0.949306	0.868856	1.0372	0.00638198	77.4579
genus.Coprobacter.id.949	Obesity_Class1	MR Egger	8	0.156172	0.154256	0.350408	1.16903	0.864012	1.58172	0.00638198	77.4579
genus.Coprobacter.id.949	Obesity_Class1	Inverse variance weighted (fixed effects)	8	0.0262097	0.0562676	0.641355	1.02656	0.919363	1.14625	0.00638198	77.4579
genus.Coprobacter.id.949	Obesity_Class1	Weighted median	8	0.0626006	0.0748035	0.402667	1.0646	0.919418	1.23271	0.00638198	77.4579
genus.Coprobacter.id.949	Obesity_Class1	Maximum likelihood	8	0.026754	0.0566906	0.636976	1.02712	0.919101	1.14782	0.00638198	77.4579
genus.Coprobacter.id.949	Obesity_Class1	Weighted mode	8	0.0880104	0.0789208	0.301592	1.092	0.9355	1.27468	0.00638198	77.4579
genus.Coprococcus3.id.11303	Obesity_Class1	MR Egger	8	-0.0280449	0.0918768	0.770492	0.972345	0.812107	1.1642	0.00638198	77.4579
genus.Coprococcus3.id.11303	Obesity_Class1	Inverse variance weighted (fixed effects)	8	-0.0182331	0.0369344	0.621546	0.981932	0.913361	1.05565	0.00638198	77.4579
genus.Coprococcus3.id.11303	Obesity_Class1	Weighted median	8	-0.00880652	0.0486275	0.856288	0.991232	0.90112	1.09035	0.00638198	77.4579
genus.Coprococcus3.id.11303	Obesity_Class1	Maximum likelihood	8	-0.0183529	0.0370934	0.620758	0.981814	0.912967	1.05585	0.00638198	77.4579
genus.Coprococcus3.id.11303	Obesity_Class1	Weighted mode	8	-0.00579022	0.0533965	0.916691	0.994227	0.895433	1.10392	0.00638198	77.4579
genus.RuminococcaceaeUCG002.id.11360	Obesity_Class1	MR Egger	7	0.00077059	0.0896775	0.993476	1.00077	0.839459	1.19308	0.00565706	78.4117
genus.RuminococcaceaeUCG002.id.11360	Obesity_Class1	Inverse variance weighted (fixed effects)	7	-0.0211457	0.0376866	0.574735	0.979076	0.909363	1.05413	0.00565706	78.4117
genus.RuminococcaceaeUCG002.id.11360	Obesity_Class1	Weighted median	7	-0.00863967	0.046162	0.851535	0.991398	0.905637	1.08528	0.00565706	78.4117
genus.RuminococcaceaeUCG002.id.11360	Obesity_Class1	Maximum likelihood	7	-0.0213459	0.0378677	0.572961	0.97888	0.908858	1.0543	0.00565706	78.4117
genus.RuminococcaceaeUCG002.id.11360	Obesity_Class1	Weighted mode	7	0.0253172	0.0511289	0.638094	1.02564	0.92784	1.13375	0.00565706	78.4117
genus.RuminococcaceaeUCG010.id.11367	Obesity_Class1	MR Egger	8	-0.0496013	0.101802	0.643381	0.951609	0.779476	1.16175	0.00638198	77.4579
genus.RuminococcaceaeUCG010.id.11367	Obesity_Class1	Inverse variance weighted (fixed effects)	8	0.00639097	0.040949	0.875977	1.00641	0.928793	1.09052	0.00638198	77.4579
genus.RuminococcaceaeUCG010.id.11367	Obesity_Class1	Weighted median	8	-0.00266949	0.0528955	0.95975	0.997334	0.899115	1.10628	0.00638198	77.4579
genus.RuminococcaceaeUCG010.id.11367	Obesity_Class1	Maximum likelihood	8	0.00642534	0.0410429	0.875598	1.00645	0.928654	1.09075	0.00638198	77.4579
genus.RuminococcaceaeUCG010.id.11367	Obesity_Class1	Weighted mode	8	-0.0114086	0.0571796	0.847527	0.988656	0.883839	1.1059	0.00638198	77.4579
order.Bacteroidales.id.913	Obesity_Class1	MR Egger	8	0.0346799	0.104378	0.750999	1.03529	0.843748	1.27031	0.00638198	77.4579
order.Bacteroidales.id.913	Obesity_Class1	Inverse variance weighted (fixed effects)	8	0.0264426	0.0343268	0.44111	1.0268	0.959985	1.09826	0.00638198	77.4579
order.Bacteroidales.id.913	Obesity_Class1	Weighted median	8	0.011983	0.0457626	0.793436	1.01206	0.925231	1.10703	0.00638198	77.4579
order.Bacteroidales.id.913	Obesity_Class1	Maximum likelihood	8	0.0268367	0.0346175	0.438201	1.0272	0.959816	1.09931	0.00638198	77.4579
order.Bacteroidales.id.913	Obesity_Class1	Weighted mode	8	0.0128484	0.0495334	0.802799	1.01293	0.919213	1.1162	0.00638198	77.4579
phylum.Bacteroidetes.id.905	Obesity_Class1	MR Egger	8	0.028404	0.103893	0.793715	1.02881	0.839268	1.26116	0.00638198	77.4579
phylum.Bacteroidetes.id.905	Obesity_Class1	Inverse variance weighted (fixed effects)	8	0.0273203	0.0343257	0.426081	1.0277	0.96083	1.09922	0.00638198	77.4579
phylum.Bacteroidetes.id.905	Obesity_Class1	Weighted median	8	0.00994273	0.0457642	0.828006	1.00999	0.923342	1.10477	0.00638198	77.4579
phylum.Bacteroidetes.id.905	Obesity_Class1	Maximum likelihood	8	0.0277477	0.034604	0.422633	1.02814	0.960716	1.10029	0.00638198	77.4579
phylum.Bacteroidetes.id.905	Obesity_Class1	Weighted mode	8	0.0100821	0.0490781	0.843083	1.01013	0.917492	1.11213	0.00638198	77.4579
family.Victivallaceae.id.2255	Obesity_Class2	MR Egger	9	0.0787035	0.145327	0.60492	1.08188	0.813722	1.43842	0.00878422	64.5671
family.Victivallaceae.id.2255	Obesity_Class2	Inverse variance weighted (fixed effects)	9	-0.00769213	0.0479203	0.872472	0.992337	0.903377	1.09006	0.00878422	64.5671
family.Victivallaceae.id.2255	Obesity_Class2	Weighted median	9	0.00117149	0.0616392	0.984837	1.00117	0.887239	1.12974	0.00878422	64.5671
family.Victivallaceae.id.2255	Obesity_Class2	Maximum likelihood	9	-0.00775626	0.0480729	0.871823	0.992274	0.903048	1.09032	0.00878422	64.5671
family.Victivallaceae.id.2255	Obesity_Class2	Weighted mode	9	0.0163621	0.0708475	0.823152	1.0165	0.884707	1.16792	0.00878422	64.5671
genus..Clostridiuminnocuumgroup.id.14397	Obesity_Class2	MR Egger	9	-0.015139	0.140957	0.917484	0.984975	0.747206	1.2984	0.00878422	64.5671
genus..Clostridiuminnocuumgroup.id.14397	Obesity_Class2	Inverse variance weighted (fixed effects)	9	0.0361905	0.0465204	0.436599	1.03685	0.946495	1.13584	0.00878422	64.5671
genus..Clostridiuminnocuumgroup.id.14397	Obesity_Class2	Weighted median	9	0.0475631	0.0616425	0.440354	1.04871	0.929363	1.18339	0.00878422	64.5671
genus..Clostridiuminnocuumgroup.id.14397	Obesity_Class2	Maximum likelihood	9	0.0363424	0.046733	0.436769	1.03701	0.946244	1.13648	0.00878422	64.5671
genus..Clostridiuminnocuumgroup.id.14397	Obesity_Class2	Weighted mode	9	0.0499452	0.0754478	0.526587	1.05121	0.90671	1.21875	0.00878422	64.5671
genus.Butyricimonas.id.945	Obesity_Class2	MR Egger	9	-0.031249	0.0879992	0.732969	0.969234	0.815685	1.15169	0.00878422	64.5671
genus.Butyricimonas.id.945	Obesity_Class2	Inverse variance weighted (fixed effects)	9	0.00884715	0.029026	0.760518	1.00889	0.953092	1.06795	0.00878422	64.5671
genus.Butyricimonas.id.945	Obesity_Class2	Weighted median	9	0.00591224	0.0381799	0.876938	1.00593	0.933401	1.08409	0.00878422	64.5671
genus.Butyricimonas.id.945	Obesity_Class2	Maximum likelihood	9	0.00901917	0.0291651	0.757135	1.00906	0.952996	1.06842	0.00878422	64.5671
genus.Butyricimonas.id.945	Obesity_Class2	Weighted mode	9	-0.0109776	0.0455484	0.815611	0.989082	0.904609	1.08144	0.00878422	64.5671
genus.Marvinbryantia.id.2005	Obesity_Class2	MR Egger	7	0.114239	0.0917265	0.268155	1.12102	0.936557	1.34181	0.00689946	65.0812
genus.Marvinbryantia.id.2005	Obesity_Class2	Inverse variance weighted (fixed effects)	7	0.0189275	0.031054	0.54219	1.01911	0.958929	1.08306	0.00689946	65.0812
genus.Marvinbryantia.id.2005	Obesity_Class2	Weighted median	7	0.0246603	0.0385777	0.522669	1.02497	0.950324	1.10547	0.00689946	65.0812
genus.Marvinbryantia.id.2005	Obesity_Class2	Maximum likelihood	7	0.0192314	0.0312567	0.538375	1.01942	0.958839	1.08382	0.00689946	65.0812
genus.Marvinbryantia.id.2005	Obesity_Class2	Weighted mode	7	0.0451093	0.0447637	0.352485	1.04614	0.958268	1.14207	0.00689946	65.0812
order.Clostridiales.id.1863	Obesity_Class2	MR Egger	8	0.0278514	0.0718417	0.711635	1.02824	0.893188	1.18372	0.00827698	68.4095
order.Clostridiales.id.1863	Obesity_Class2	Inverse variance weighted (fixed effects)	8	-0.019995	0.0229917	0.384486	0.980204	0.937012	1.02539	0.00827698	68.4095
order.Clostridiales.id.1863	Obesity_Class2	Weighted median	8	-0.0160393	0.0294596	0.586132	0.984089	0.928876	1.04258	0.00827698	68.4095
order.Clostridiales.id.1863	Obesity_Class2	Maximum likelihood	8	-0.0200444	0.0230343	0.384193	0.980155	0.936888	1.02542	0.00827698	68.4095
order.Clostridiales.id.1863	Obesity_Class2	Weighted mode	8	-0.0162205	0.0339641	0.647504	0.98391	0.920544	1.05164	0.00827698	68.4095
family.Defluviitaleaceae.id.1924	Obesity_Class3	Inverse variance weighted (fixed effects)	2	-0.0187402	0.038068	0.622519	0.981434	0.910872	1.05746	0.00298978	70.0281
family.Defluviitaleaceae.id.1924	Obesity_Class3	Maximum likelihood	2	-0.0188023	0.0381658	0.622262	0.981373	0.91064	1.0576	0.00298978	70.0281
family.Porphyromonadaceae.id.943	Obesity_Class3	Inverse variance weighted (fixed effects)	2	0.00308747	0.0258783	0.905032	1.00309	0.953483	1.05528	0.00298978	70.0281
family.Porphyromonadaceae.id.943	Obesity_Class3	Maximum likelihood	2	0.003088	0.0258814	0.905027	1.00309	0.953477	1.05529	0.00298978	70.0281
phylum.Actinobacteria.id.400	Obesity_Class3	Inverse variance weighted (fixed effects)	2	-0.0505035	0.0259112	0.0512836	0.950751	0.903671	1.00028	0.00298978	70.0281
phylum.Actinobacteria.id.400	Obesity_Class3	Maximum likelihood	2	-0.0505674	0.0262689	0.05423	0.95069	0.90298	1.00092	0.00298978	70.0281

## Sheet: Table S6
Table S6 Sensitive analysis of the association between obesity and identified bacterial traits
Outcome	Exposure	Pleiotropy				Heterogenenity						MR steiger directionality
		MR_PRESSO_Global_Pval	MR_egger_intercept	MR_egger_se	MR_egger_Pval	IVW_Q	IVW_Q_df	IVW_Q_pval	MR_egger_Q	MR_egger_Q_df	MR_egger_Q_pval	Correct_causal_direction	Steiger_pval
class.Methanobacteria.id.119	BMI	0.994	0.00372939	0.00380111	0.327356	223.84	287	0.997677	222.877	286	0.997706	FALSE	1.45e-06
family.Bifidobacteriaceae.id.433	BMI	0.999	0.00041141	0.00184677	0.823869	219.452	292	0.999455	219.402	291	0.999371	TRUE	4.56e-10
family.Methanobacteriaceae.id.121	BMI	0.998	0.00372717	0.00380111	0.327644	223.788	287	0.997696	222.827	286	0.997724	FALSE	1.46e-06
family.Prevotellaceae.id.960	BMI	1	-0.00233599	0.00185222	0.208253	207.908	292	0.999942	206.317	291	0.999951	TRUE	1.96e-11
genus..Eubacteriumnodatumgroup.id.11297	BMI	0.999	0.00530532	0.00397292	0.182828	209.607	284	0.999683	207.824	283	0.999734	FALSE	2.17e-06
genus.LachnospiraceaeFCS020group.id.11314	BMI	0.998	0.00123441	0.00195949	0.529214	226.01	290	0.997841	225.614	289	0.997674	TRUE	1.4e-06
genus.Methanobrevibacter.id.123	BMI	0.995	0.00674196	0.00378969	0.0762938	230.559	288	0.994548	227.394	287	0.996049	FALSE	5.4e-07
genus.Olsenella.id.822	BMI	0.994	0.0015299	0.00369291	0.678986	228.842	281	0.989955	228.67	280	0.988968	FALSE	9.11e-07
order.Bifidobacteriales.id.432	BMI	1	0.00041141	0.00184677	0.823869	219.452	292	0.999455	219.402	291	0.999371	TRUE	4.56e-10
order.Gastranaerophilales.id.1591	BMI	0.971	-0.00335877	0.00293842	0.253958	247.532	291	0.969414	246.226	290	0.970624	FALSE	0.0111412
order.Methanobacteriales.id.120	BMI	0.999	0.00372939	0.00380111	0.327356	223.84	287	0.997677	222.877	286	0.997706	FALSE	1.45e-06
phylum.Actinobacteria.id.400	BMI	1	0.00435493	0.00168866	0.0104035	212.004	291	0.999841	205.353	290	0.999952	TRUE	1.02e-17
phylum.Euryarchaeota.id.55	BMI	0.997	0.00365955	0.00371812	0.325829	227.155	286	0.995661	226.186	285	0.99571	FALSE	1.87e-06
class.Actinobacteria.id.419	WHR	1	-0.000286738	0.00260588	0.912527	101.273	153	0.999577	101.261	152	0.999476	TRUE	1.53e-09
family.BacteroidalesS24.7group.id.11173	WHR	0.995	-0.0017736	0.00365942	0.628606	110.336	154	0.996861	110.101	153	0.99642	TRUE	0.345503
family.Bifidobacteriaceae.id.433	WHR	0.979	-0.00187501	0.00272918	0.493101	120.682	155	0.981069	120.21	154	0.979756	TRUE	3.47e-06
family.Lachnospiraceae.id.1987	WHR	0.999	6.46e-06	0.00246373	0.997911	108.801	151	0.996106	108.801	150	0.995342	TRUE	1.31e-11
genus..Eubacteriumnodatumgroup.id.11297	WHR	0.939	0.00955457	0.0073494	0.195552	125.833	153	0.947073	124.143	152	0.952385	FALSE	3.87e-05
genus.Butyrivibrio.id.1993	WHR	0.974	-0.00617913	0.00734399	0.401526	113.178	145	0.976489	112.47	144	0.975805	FALSE	0.000341323
genus.LachnospiraceaeUCG008.id.11328	WHR	0.946	0.00234486	0.00386138	0.544585	125.684	153	0.948116	125.315	152	0.944273	FALSE	0.547712
genus.Prevotella9.id.11183	WHR	0.997	-0.00387317	0.00336037	0.250882	110.117	153	0.996408	108.788	152	0.996763	TRUE	0.0208608
genus.RuminococcaceaeUCG005.id.11363	WHR	1	-0.00130073	0.00259776	0.617304	94.4856	152	0.999928	94.2348	151	0.999915	TRUE	3.88e-10
genus.Subdoligranulum.id.2070	WHR	1	-0.00107959	0.0025024	0.666769	101.265	154	0.999662	101.079	153	0.999599	TRUE	4.2e-11
genus.Victivallis.id.2256	WHR	0.965	-0.00479045	0.00842304	0.570483	106.539	136	0.970846	106.215	135	0.968071	FALSE	0.000123301
order.Bifidobacteriales.id.432	WHR	0.981	-0.00187501	0.00272918	0.493101	120.682	155	0.981069	120.21	154	0.979756	TRUE	3.47e-06
family.Alcaligenaceae.id.2875	WHRadjBMI	0.994	0.00109915	0.00263945	0.677781	95.9821	131	0.99064	95.8087	130	0.989249	TRUE	1.5e-14
genus..Eubacteriumnodatumgroup.id.11297	WHRadjBMI	0.998	0.00294259	0.00572391	0.608077	89.4323	129	0.996835	89.168	128	0.996373	FALSE	0.116643
genus.Anaerofilum.id.2053	WHRadjBMI	0.97	-0.00177108	0.00465173	0.704025	101.668	130	0.968682	101.523	129	0.964664	FALSE	0.702022
genus.Bilophila.id.3170	WHRadjBMI	0.995	0.00398524	0.00295264	0.179434	94.0632	132	0.994819	92.2415	131	0.995854	TRUE	8.33e-09
genus.Gordonibacter.id.821	WHRadjBMI	0.954	-0.00170699	0.0054274	0.753643	103.704	129	0.950453	103.605	128	0.944266	FALSE	0.0701982
genus.LachnospiraceaeNK4A136group.id.11319	WHRadjBMI	0.82	0.000865464	0.00257366	0.737216	113.577	128	0.81477	113.464	127	0.799346	TRUE	8.71e-11
genus.LachnospiraceaeUCG008.id.11328	WHRadjBMI	0.999	-0.00055732	0.00398737	0.889062	83.7528	128	0.999115	83.7333	127	0.998897	TRUE	0.0253168
genus.Roseburia.id.2012	WHRadjBMI	0.912	-0.00121572	0.00252914	0.631582	106.231	126	0.898772	106	125	0.889876	TRUE	2.38e-14
genus.RuminococcaceaeUCG004.id.11362	WHRadjBMI	0.931	-0.00187902	0.00346955	0.589059	104.714	128	0.934736	104.421	127	0.92897	TRUE	0.00189435
class.Bacteroidia.id.912	Obesity_Class1	0.324	-0.0010333	0.0119893	0.934123	8.97197	7	0.254675	8.96088	6	0.17579	TRUE	1.31e-12
family.Peptococcaceae.id.2024	Obesity_Class1	0.541	0.0173957	0.0128107	0.223338	5.33382	7	0.619297	3.48993	6	0.745309	TRUE	4.64e-08
genus..Eubacteriumcoprostanoligenesgroup.id.11375	Obesity_Class1	0.401	0.0153833	0.0100746	0.177631	7.55616	7	0.373351	5.22462	6	0.515343	TRUE	5.56e-13
genus.Coprobacter.id.949	Obesity_Class1	0.29	-0.0163123	0.0177248	0.392908	8.3327	7	0.304173	7.30194	6	0.293824	TRUE	0.000356228
genus.Coprococcus3.id.11303	Obesity_Class1	0.701	0.00123079	0.0105527	0.910957	4.78628	7	0.686026	4.77267	6	0.573283	TRUE	2.31e-13
genus.RuminococcaceaeUCG002.id.11360	Obesity_Class1	0.502	-0.00273696	0.0101622	0.798439	4.96678	6	0.548081	4.89424	5	0.428923	TRUE	4.16e-12
genus.RuminococcaceaeUCG010.id.11367	Obesity_Class1	0.909	0.00702385	0.0116917	0.569984	2.66513	7	0.914158	2.30422	6	0.889703	TRUE	3.59e-12
order.Bacteroidales.id.913	Obesity_Class1	0.321	-0.0010333	0.0119893	0.934123	8.97197	7	0.254675	8.96088	6	0.17579	TRUE	1.31e-12
phylum.Bacteroidetes.id.905	Obesity_Class1	0.328	-0.000135937	0.0119336	0.991281	8.87849	7	0.261498	8.8783	6	0.180539	TRUE	1.26e-12
family.Victivallaceae.id.2255	Obesity_Class2	0.874	-0.0165343	0.0262569	0.548877	3.81707	8	0.873239	3.42053	7	0.843569	TRUE	0.000140824
genus..Clostridiuminnocuumgroup.id.14397	Obesity_Class2	0.823	0.00981683	0.0254477	0.711127	4.2379	8	0.835047	4.08908	7	0.769462	TRUE	0.000112489
genus.Butyricimonas.id.945	Obesity_Class2	0.64	0.00766388	0.0158786	0.644069	5.87217	8	0.661548	5.63922	7	0.582449	TRUE	1.06e-11
genus.Marvinbryantia.id.2005	Obesity_Class2	0.493	-0.0183153	0.0165855	0.319753	5.59248	6	0.470351	4.37301	5	0.497051	TRUE	7.75e-10
order.Clostridiales.id.1863	Obesity_Class2	0.992	-0.00952377	0.0135479	0.508418	1.24069	7	0.98996	0.746526	6	0.993431	TRUE	3.18e-22
family.Defluviitaleaceae.id.1924	Obesity_Class3	N.A.	N.A.	N.A.	N.A.	0.483317	1	0.486923	N.A.	N.A.	N.A.	TRUE	0.000157472
family.Porphyromonadaceae.id.943	Obesity_Class3	N.A.	N.A.	N.A.	N.A.	0.0193136	1	0.889471	N.A.	N.A.	N.A.	TRUE	9.74e-10
phylum.Actinobacteria.id.400	Obesity_Class3	N.A.	N.A.	N.A.	N.A.	0.19347	1	0.660044	N.A.	N.A.	N.A.	TRUE	4.73e-06

## Sheet: Table S7
Table S7 Casual effects of MR analysis between identified plasma metabolites and obesity
Exposure_name	Exposure_super_pathway	Exposure_sub_pathway	Outcome	Method	nSNP	Beta	SE	P value	FDR	OR	OR_lci95	OR_uci95	R2	F statistic
1-(1-enyl-palmitoyl)-2-arachidonoyl-GPC (P-16:0/20:4)*	Lipid	Plasmalogen	BMI	Inverse variance weighted (fixed effects)	16	-0.00733776	0.00289791	0.0113385	0.561298	0.992689	0.987067	0.998344	0.171	106.153
1-(1-enyl-palmitoyl)-2-arachidonoyl-GPC (P-16:0/20:4)*	Lipid	Plasmalogen	BMI	Maximum likelihood	16	-0.00738482	0.00292041	0.0114487		0.992642	0.986977	0.998341	0.171	106.153
1-(1-enyl-palmitoyl)-2-arachidonoyl-GPC (P-16:0/20:4)*	Lipid	Plasmalogen	BMI	MR Egger	16	-0.00873191	0.00443996	0.0693674		0.991306	0.982717	0.99997	0.171	106.153
1-(1-enyl-palmitoyl)-2-arachidonoyl-GPC (P-16:0/20:4)*	Lipid	Plasmalogen	BMI	Weighted median	16	-0.006636	0.00340638	0.0514018		0.993386	0.986776	1.00004	0.171	106.153
1-(1-enyl-palmitoyl)-2-arachidonoyl-GPC (P-16:0/20:4)*	Lipid	Plasmalogen	BMI	Weighted mode	16	-0.00744838	0.00341917	0.0457384		0.992579	0.98595	0.999253	0.171	106.153
1-(1-enyl-palmitoyl)-2-linoleoyl-GPE (P-16:0/18:2)*	Lipid	Plasmalogen	BMI	Inverse variance weighted (fixed effects)	8	0.0216422	0.00687307	0.0016392	0.517307	1.02188	1.0082	1.03574	0.03127	33.268
1-(1-enyl-palmitoyl)-2-linoleoyl-GPE (P-16:0/18:2)*	Lipid	Plasmalogen	BMI	Maximum likelihood	8	0.0218448	0.00704333	0.00192551		1.02209	1.00807	1.03629	0.03127	33.268
1-(1-enyl-palmitoyl)-2-linoleoyl-GPE (P-16:0/18:2)*	Lipid	Plasmalogen	BMI	MR Egger	8	0.00984668	0.0213194	0.660451		1.0099	0.968565	1.05299	0.03127	33.268
1-(1-enyl-palmitoyl)-2-linoleoyl-GPE (P-16:0/18:2)*	Lipid	Plasmalogen	BMI	Weighted median	8	0.0202009	0.00873081	0.0206817		1.02041	1.00309	1.03802	0.03127	33.268
1-(1-enyl-palmitoyl)-2-linoleoyl-GPE (P-16:0/18:2)*	Lipid	Plasmalogen	BMI	Weighted mode	8	0.0198443	0.0105433	0.101841		1.02004	0.99918	1.04134	0.03127	33.268
1-(1-enyl-palmitoyl)-2-oleoyl-GPC (P-16:0/18:1)*	Lipid	Plasmalogen	BMI	Inverse variance weighted (fixed effects)	10	-0.0259376	0.00657616	8.01e-05	0.0873572	0.974396	0.961917	0.987036	0.0356819	30.3825
1-(1-enyl-palmitoyl)-2-oleoyl-GPC (P-16:0/18:1)*	Lipid	Plasmalogen	BMI	Maximum likelihood	10	-0.0259841	0.00675461	0.000119641		0.974351	0.961536	0.987336	0.0356819	30.3825
1-(1-enyl-palmitoyl)-2-oleoyl-GPC (P-16:0/18:1)*	Lipid	Plasmalogen	BMI	MR Egger	10	-0.0337506	0.0311486	0.310143		0.966813	0.909553	1.02768	0.0356819	30.3825
1-(1-enyl-palmitoyl)-2-oleoyl-GPC (P-16:0/18:1)*	Lipid	Plasmalogen	BMI	Weighted median	10	-0.0256389	0.00840574	0.00228719		0.974687	0.95876	0.990878	0.0356819	30.3825
1-(1-enyl-palmitoyl)-2-oleoyl-GPC (P-16:0/18:1)*	Lipid	Plasmalogen	BMI	Weighted mode	10	-0.0256302	0.0110137	0.0449587		0.974695	0.95388	0.995965	0.0356819	30.3825
1-(1-enyl-palmitoyl)-2-palmitoleoyl-GPC (P-16:0/16:1)*	Lipid	Plasmalogen	BMI	Inverse variance weighted (fixed effects)	15	-0.00986445	0.00371938	0.00799754	0.517307	0.990184	0.982992	0.997429	0.117029	71.2803
1-(1-enyl-palmitoyl)-2-palmitoleoyl-GPC (P-16:0/16:1)*	Lipid	Plasmalogen	BMI	Maximum likelihood	15	-0.00987758	0.00374832	0.00840872		0.990171	0.982923	0.997472	0.117029	71.2803
1-(1-enyl-palmitoyl)-2-palmitoleoyl-GPC (P-16:0/16:1)*	Lipid	Plasmalogen	BMI	MR Egger	15	-0.00678041	0.00698942	0.349702		0.993243	0.979729	1.00694	0.117029	71.2803
1-(1-enyl-palmitoyl)-2-palmitoleoyl-GPC (P-16:0/16:1)*	Lipid	Plasmalogen	BMI	Weighted median	15	-0.00984453	0.00479333	0.0399951		0.990204	0.980944	0.99955	0.117029	71.2803
1-(1-enyl-palmitoyl)-2-palmitoleoyl-GPC (P-16:0/16:1)*	Lipid	Plasmalogen	BMI	Weighted mode	15	-0.00993247	0.00458835	0.048177		0.990117	0.981252	0.999061	0.117029	71.2803
1-(1-enyl-palmitoyl)-2-palmitoyl-GPC (P-16:0/16:0)*	Lipid	Plasmalogen	BMI	Inverse variance weighted (fixed effects)	20	-0.00852424	0.00324729	0.00866404	0.517307	0.991512	0.985221	0.997843	0.142716	68.6293
1-(1-enyl-palmitoyl)-2-palmitoyl-GPC (P-16:0/16:0)*	Lipid	Plasmalogen	BMI	Maximum likelihood	20	-0.00862203	0.00328152	0.00860286		0.991415	0.985059	0.997812	0.142716	68.6293
1-(1-enyl-palmitoyl)-2-palmitoyl-GPC (P-16:0/16:0)*	Lipid	Plasmalogen	BMI	MR Egger	20	-0.0142372	0.00630532	0.0366045		0.985864	0.973755	0.998123	0.142716	68.6293
1-(1-enyl-palmitoyl)-2-palmitoyl-GPC (P-16:0/16:0)*	Lipid	Plasmalogen	BMI	Weighted median	20	-0.0109091	0.00426738	0.0105765		0.98915	0.980911	0.997458	0.142716	68.6293
1-(1-enyl-palmitoyl)-2-palmitoyl-GPC (P-16:0/16:0)*	Lipid	Plasmalogen	BMI	Weighted mode	20	-0.010939	0.0041342	0.0159382		0.989121	0.981138	0.997168	0.142716	68.6293
1-(1-enyl-stearoyl)-2-linoleoyl-GPE (P-18:0/18:2)*	Lipid	Plasmalogen	BMI	Inverse variance weighted (fixed effects)	5	0.0221337	0.0103974	0.0332733	0.666145	1.02238	1.00176	1.04343	0.0134914	22.5789
1-(1-enyl-stearoyl)-2-linoleoyl-GPE (P-18:0/18:2)*	Lipid	Plasmalogen	BMI	Maximum likelihood	5	0.0226483	0.0107345	0.0348704		1.02291	1.00161	1.04466	0.0134914	22.5789
1-(1-enyl-stearoyl)-2-linoleoyl-GPE (P-18:0/18:2)*	Lipid	Plasmalogen	BMI	MR Egger	5	0.0254811	0.0310169	0.471554		1.02581	0.965304	1.09011	0.0134914	22.5789
1-(1-enyl-stearoyl)-2-linoleoyl-GPE (P-18:0/18:2)*	Lipid	Plasmalogen	BMI	Weighted median	5	0.0249223	0.0135897	0.066667		1.02524	0.998288	1.05291	0.0134914	22.5789
1-(1-enyl-stearoyl)-2-linoleoyl-GPE (P-18:0/18:2)*	Lipid	Plasmalogen	BMI	Weighted mode	5	0.0268858	0.0197273	0.244602		1.02725	0.988289	1.06775	0.0134914	22.5789
1-linoleoyl-2-arachidonoyl-GPC (18:2/20:4n6)*	Lipid	Phosphatidylcholine (PC)	BMI	Inverse variance weighted (fixed effects)	10	-0.0117599	0.00449667	0.00891614	0.517307	0.988309	0.979637	0.997058	0.0773074	67.4634
1-linoleoyl-2-arachidonoyl-GPC (18:2/20:4n6)*	Lipid	Phosphatidylcholine (PC)	BMI	Maximum likelihood	10	-0.0117621	0.00453258	0.00945894		0.988307	0.979566	0.997126	0.0773074	67.4634
1-linoleoyl-2-arachidonoyl-GPC (18:2/20:4n6)*	Lipid	Phosphatidylcholine (PC)	BMI	MR Egger	10	-0.00897244	0.00902514	0.349259		0.991068	0.973691	1.00875	0.0773074	67.4634
1-linoleoyl-2-arachidonoyl-GPC (18:2/20:4n6)*	Lipid	Phosphatidylcholine (PC)	BMI	Weighted median	10	-0.011609	0.00540314	0.0316688		0.988458	0.978045	0.998982	0.0773074	67.4634
1-linoleoyl-2-arachidonoyl-GPC (18:2/20:4n6)*	Lipid	Phosphatidylcholine (PC)	BMI	Weighted mode	10	-0.0110478	0.00607962	0.102559		0.989013	0.977298	1.00087	0.0773074	67.4634
1-oleoyl-2-arachidonoyl-GPE (18:1/20:4)*	Lipid	Phosphatidylethanolamine (PE)	BMI	Inverse variance weighted (fixed effects)	15	-0.00806264	0.00293332	0.00598432	0.517307	0.99197	0.986283	0.997689	0.1658	107.393
1-oleoyl-2-arachidonoyl-GPE (18:1/20:4)*	Lipid	Phosphatidylethanolamine (PE)	BMI	Maximum likelihood	15	-0.0081345	0.00295419	0.0058953		0.991898	0.986172	0.997658	0.1658	107.393
1-oleoyl-2-arachidonoyl-GPE (18:1/20:4)*	Lipid	Phosphatidylethanolamine (PE)	BMI	MR Egger	15	-0.00152577	0.00502994	0.766433		0.998475	0.98868	1.00837	0.1658	107.393
1-oleoyl-2-arachidonoyl-GPE (18:1/20:4)*	Lipid	Phosphatidylethanolamine (PE)	BMI	Weighted median	15	-0.00501311	0.00375127	0.181426		0.994999	0.987711	1.00234	0.1658	107.393
1-oleoyl-2-arachidonoyl-GPE (18:1/20:4)*	Lipid	Phosphatidylethanolamine (PE)	BMI	Weighted mode	15	-0.00521414	0.00382304	0.194136		0.994799	0.987373	1.00228	0.1658	107.393
1-palmitoyl-2-arachidonoyl-GPC (16:0/20:4n6)	Lipid	Phosphatidylcholine (PC)	BMI	Inverse variance weighted (fixed effects)	14	-0.00518024	0.0025251	0.0402185	0.684129	0.994833	0.989922	0.999769	0.146215	100.588
1-palmitoyl-2-arachidonoyl-GPC (16:0/20:4n6)	Lipid	Phosphatidylcholine (PC)	BMI	Maximum likelihood	14	-0.00517604	0.00253069	0.0408249		0.994837	0.989915	0.999784	0.146215	100.588
1-palmitoyl-2-arachidonoyl-GPC (16:0/20:4n6)	Lipid	Phosphatidylcholine (PC)	BMI	MR Egger	14	-0.00405826	0.00359421	0.280919		0.99595	0.988958	1.00299	0.146215	100.588
1-palmitoyl-2-arachidonoyl-GPC (16:0/20:4n6)	Lipid	Phosphatidylcholine (PC)	BMI	Weighted median	14	-0.00471465	0.00272067	0.0831138		0.995296	0.990003	1.00062	0.146215	100.588
1-palmitoyl-2-arachidonoyl-GPC (16:0/20:4n6)	Lipid	Phosphatidylcholine (PC)	BMI	Weighted mode	14	-0.00465707	0.00267535	0.105329		0.995354	0.990148	1.00059	0.146215	100.588
1-palmitoyl-2-arachidonoyl-GPE (16:0/20:4)*	Lipid	Phosphatidylethanolamine (PE)	BMI	Inverse variance weighted (fixed effects)	12	-0.00600137	0.00289388	0.0380967	0.666145	0.994017	0.988394	0.999671	0.176843	147.592
1-palmitoyl-2-arachidonoyl-GPE (16:0/20:4)*	Lipid	Phosphatidylethanolamine (PE)	BMI	Maximum likelihood	12	-0.0060618	0.00290973	0.037225		0.993957	0.988304	0.999641	0.176843	147.592
1-palmitoyl-2-arachidonoyl-GPE (16:0/20:4)*	Lipid	Phosphatidylethanolamine (PE)	BMI	MR Egger	12	-0.00478234	0.00507904	0.368596		0.995229	0.985371	1.00519	0.176843	147.592
1-palmitoyl-2-arachidonoyl-GPE (16:0/20:4)*	Lipid	Phosphatidylethanolamine (PE)	BMI	Weighted median	12	-0.00490349	0.00365867	0.180167		0.995109	0.987998	1.00227	0.176843	147.592
1-palmitoyl-2-arachidonoyl-GPE (16:0/20:4)*	Lipid	Phosphatidylethanolamine (PE)	BMI	Weighted mode	12	-0.00530665	0.00328052	0.134035		0.994707	0.988332	1.00112	0.176843	147.592
1-palmitoyl-2-oleoyl-GPI (16:0/18:1)*	Lipid	Phosphatidylinositol (PI)	BMI	Inverse variance weighted (fixed effects)	11	0.0153133	0.00557693	0.00603572	0.517307	1.01543	1.00439	1.02659	0.0512628	39.8417
1-palmitoyl-2-oleoyl-GPI (16:0/18:1)*	Lipid	Phosphatidylinositol (PI)	BMI	Maximum likelihood	11	0.015664	0.00570063	0.00600029		1.01579	1.0045	1.0272	0.0512628	39.8417
1-palmitoyl-2-oleoyl-GPI (16:0/18:1)*	Lipid	Phosphatidylinositol (PI)	BMI	MR Egger	11	0.00722474	0.0164954	0.67172		1.00725	0.975206	1.04035	0.0512628	39.8417
1-palmitoyl-2-oleoyl-GPI (16:0/18:1)*	Lipid	Phosphatidylinositol (PI)	BMI	Weighted median	11	0.0138763	0.00750319	0.0644025		1.01397	0.99917	1.02899	0.0512628	39.8417
1-palmitoyl-2-oleoyl-GPI (16:0/18:1)*	Lipid	Phosphatidylinositol (PI)	BMI	Weighted mode	11	0.0100589	0.00887646	0.283561		1.01011	0.992688	1.02784	0.0512628	39.8417
1-stearoyl-2-arachidonoyl-GPE (18:0/20:4)	Lipid	Phosphatidylethanolamine (PE)	BMI	Inverse variance weighted (fixed effects)	10	-0.00776673	0.00295751	0.00863693	0.517307	0.992263	0.986528	0.998032	0.164604	162.516
1-stearoyl-2-arachidonoyl-GPE (18:0/20:4)	Lipid	Phosphatidylethanolamine (PE)	BMI	Maximum likelihood	10	-0.0078457	0.00297736	0.00841074		0.992185	0.986412	0.997992	0.164604	162.516
1-stearoyl-2-arachidonoyl-GPE (18:0/20:4)	Lipid	Phosphatidylethanolamine (PE)	BMI	MR Egger	10	-0.00534037	0.0061479	0.41034		0.994674	0.98276	1.00673	0.164604	162.516
1-stearoyl-2-arachidonoyl-GPE (18:0/20:4)	Lipid	Phosphatidylethanolamine (PE)	BMI	Weighted median	10	-0.00560911	0.00370634	0.130183		0.994407	0.987209	1.00166	0.164604	162.516
1-stearoyl-2-arachidonoyl-GPE (18:0/20:4)	Lipid	Phosphatidylethanolamine (PE)	BMI	Weighted mode	10	-0.00641865	0.00357907	0.106499		0.993602	0.986656	1.0006	0.164604	162.516
1-stearoyl-2-oleoyl-GPC (18:0/18:1)	Lipid	Phosphatidylcholine (PC)	BMI	Inverse variance weighted (fixed effects)	11	-0.0161093	0.00668539	0.0159686	0.600749	0.98402	0.97121	0.996999	0.0335531	26.0227
1-stearoyl-2-oleoyl-GPC (18:0/18:1)	Lipid	Phosphatidylcholine (PC)	BMI	Maximum likelihood	11	-0.0162086	0.00688458	0.018556		0.983922	0.970734	0.997289	0.0335531	26.0227
1-stearoyl-2-oleoyl-GPC (18:0/18:1)	Lipid	Phosphatidylcholine (PC)	BMI	MR Egger	11	0.0258778	0.0478859	0.602032		1.02622	0.934281	1.1272	0.0335531	26.0227
1-stearoyl-2-oleoyl-GPC (18:0/18:1)	Lipid	Phosphatidylcholine (PC)	BMI	Weighted median	11	-0.0149954	0.00942826	0.111729		0.985117	0.967079	1.00349	0.0335531	26.0227
1-stearoyl-2-oleoyl-GPC (18:0/18:1)	Lipid	Phosphatidylcholine (PC)	BMI	Weighted mode	11	-0.0148047	0.0138776	0.311135		0.985304	0.958865	1.01247	0.0335531	26.0227
10-nonadecenoate (19:1n9)	Lipid	Long Chain Monounsaturated Fatty Acid	BMI	Inverse variance weighted (fixed effects)	3	-0.029421	0.0149016	0.0483424	0.684129	0.971008	0.943057	0.999786	0.00736017	20.4474
10-nonadecenoate (19:1n9)	Lipid	Long Chain Monounsaturated Fatty Acid	BMI	Maximum likelihood	3	-0.0294665	0.0153832	0.0554291		0.970963	0.942125	1.00068	0.00736017	20.4474
10-nonadecenoate (19:1n9)	Lipid	Long Chain Monounsaturated Fatty Acid	BMI	MR Egger	3	-0.230524	0.789248	0.819089		0.794118	0.169069	3.72998	0.00736017	20.4474
10-nonadecenoate (19:1n9)	Lipid	Long Chain Monounsaturated Fatty Acid	BMI	Weighted median	3	-0.0284957	0.0188171	0.129936		0.971906	0.936714	1.00842	0.00736017	20.4474
10-nonadecenoate (19:1n9)	Lipid	Long Chain Monounsaturated Fatty Acid	BMI	Weighted mode	3	-0.0272048	0.0208816	0.322455		0.973162	0.934136	1.01382	0.00736017	20.4474
2-hydroxybutyrate/2-hydroxyisobutyrate	Amino Acid	Glutathione Metabolism	BMI	Inverse variance weighted (fixed effects)	5	0.0217183	0.010446	0.0376077	0.666145	1.02196	1.00124	1.0431	0.0136208	22.6715
2-hydroxybutyrate/2-hydroxyisobutyrate	Amino Acid	Glutathione Metabolism	BMI	Maximum likelihood	5	0.0224323	0.0108665	0.0389841		1.02269	1.00113	1.0447	0.0136208	22.6715
2-hydroxybutyrate/2-hydroxyisobutyrate	Amino Acid	Glutathione Metabolism	BMI	MR Egger	5	0.0170857	0.0345765	0.655124		1.01723	0.950579	1.08856	0.0136208	22.6715
2-hydroxybutyrate/2-hydroxyisobutyrate	Amino Acid	Glutathione Metabolism	BMI	Weighted median	5	0.0224346	0.013291	0.0914204		1.02269	0.996391	1.04968	0.0136208	22.6715
2-hydroxybutyrate/2-hydroxyisobutyrate	Amino Acid	Glutathione Metabolism	BMI	Weighted mode	5	0.0274223	0.0193552	0.2295		1.0278	0.989541	1.06754	0.0136208	22.6715
2,3-dihydroxy-2-methylbutyrate	Amino Acid	Leucine, Isoleucine and Valine Metabolism	BMI	Inverse variance weighted (fixed effects)	5	-0.0285573	0.0114705	0.0127879	0.561298	0.971847	0.950241	0.993943	0.0132766	21.5606
2,3-dihydroxy-2-methylbutyrate	Amino Acid	Leucine, Isoleucine and Valine Metabolism	BMI	Maximum likelihood	5	-0.0295158	0.0120399	0.014226		0.970916	0.948272	0.9941	0.0132766	21.5606
2,3-dihydroxy-2-methylbutyrate	Amino Acid	Leucine, Isoleucine and Valine Metabolism	BMI	MR Egger	5	-0.0708175	0.0342781	0.130746		0.931632	0.871096	0.996374	0.0132766	21.5606
2,3-dihydroxy-2-methylbutyrate	Amino Acid	Leucine, Isoleucine and Valine Metabolism	BMI	Weighted median	5	-0.0344251	0.0154488	0.0258579		0.966161	0.937344	0.995863	0.0132766	21.5606
2,3-dihydroxy-2-methylbutyrate	Amino Acid	Leucine, Isoleucine and Valine Metabolism	BMI	Weighted mode	5	-0.045909	0.0230967	0.117762		0.955129	0.912855	0.999361	0.0132766	21.5606
21-hydroxypregnenolone disulfate	Lipid	Pregnenolone Steroids	BMI	Inverse variance weighted (fixed effects)	14	0.0120407	0.00491683	0.0143306	0.600749	1.01211	1.00241	1.02191	0.0701382	43.7324
21-hydroxypregnenolone disulfate	Lipid	Pregnenolone Steroids	BMI	Maximum likelihood	14	0.0123154	0.00501138	0.0139914		1.01239	1.0025	1.02238	0.0701382	43.7324
21-hydroxypregnenolone disulfate	Lipid	Pregnenolone Steroids	BMI	MR Egger	14	0.0258908	0.0134433	0.078134		1.02623	0.999542	1.05363	0.0701382	43.7324
21-hydroxypregnenolone disulfate	Lipid	Pregnenolone Steroids	BMI	Weighted median	14	0.012342	0.0066422	0.063152		1.01242	0.999324	1.02569	0.0701382	43.7324
21-hydroxypregnenolone disulfate	Lipid	Pregnenolone Steroids	BMI	Weighted mode	14	0.0130526	0.0076376	0.111201		1.01314	0.998085	1.02842	0.0701382	43.7324
3-aminoisobutyrate	Nucleotide	Pyrimidine Metabolism, Thymine containing	BMI	Inverse variance weighted (fixed effects)	15	0.00530979	0.00255977	0.0380495	0.666145	1.00532	1.00029	1.01038	0.2079	144.339
3-aminoisobutyrate	Nucleotide	Pyrimidine Metabolism, Thymine containing	BMI	Maximum likelihood	15	0.00539083	0.00256956	0.0359092		1.00541	1.00035	1.01048	0.2079	144.339
3-aminoisobutyrate	Nucleotide	Pyrimidine Metabolism, Thymine containing	BMI	MR Egger	15	0.00430185	0.00353145	0.244812		1.00431	0.997384	1.01129	0.2079	144.339
3-aminoisobutyrate	Nucleotide	Pyrimidine Metabolism, Thymine containing	BMI	Weighted median	15	0.00347974	0.00301466	0.248389		1.00349	0.997574	1.00943	0.2079	144.339
3-aminoisobutyrate	Nucleotide	Pyrimidine Metabolism, Thymine containing	BMI	Weighted mode	15	0.00467828	0.00294822	0.134876		1.00469	0.9989	1.01051	0.2079	144.339
3-hydroxybutyrate (BHBA)	Lipid	Ketone Bodies	BMI	Inverse variance weighted (fixed effects)	6	0.0222099	0.00983828	0.0239767	0.658076	1.02246	1.00293	1.04237	0.015814	22.1873
3-hydroxybutyrate (BHBA)	Lipid	Ketone Bodies	BMI	Maximum likelihood	6	0.02284	0.0102096	0.0252797		1.0231	1.00283	1.04378	0.015814	22.1873
3-hydroxybutyrate (BHBA)	Lipid	Ketone Bodies	BMI	MR Egger	6	-0.0120112	0.0404238	0.781158		0.988061	0.912797	1.06953	0.015814	22.1873
3-hydroxybutyrate (BHBA)	Lipid	Ketone Bodies	BMI	Weighted median	6	0.0159733	0.0127935	0.211829		1.0161	0.990939	1.0419	0.015814	22.1873
3-hydroxybutyrate (BHBA)	Lipid	Ketone Bodies	BMI	Weighted mode	6	0.00621069	0.0183019	0.748138		1.00623	0.970774	1.04298	0.015814	22.1873
3-hydroxymyristate	Lipid	Fatty Acid, Monohydroxy	BMI	Inverse variance weighted (fixed effects)	7	-0.0240402	0.00965052	0.0127356	0.561298	0.976246	0.957954	0.994888	0.0175014	20.9356
3-hydroxymyristate	Lipid	Fatty Acid, Monohydroxy	BMI	Maximum likelihood	7	-0.0247915	0.0100286	0.0134329		0.975513	0.956526	0.994878	0.0175014	20.9356
3-hydroxymyristate	Lipid	Fatty Acid, Monohydroxy	BMI	MR Egger	7	0.00148776	0.0504385	0.97761		1.00149	0.907219	1.10555	0.0175014	20.9356
3-hydroxymyristate	Lipid	Fatty Acid, Monohydroxy	BMI	Weighted median	7	-0.0251656	0.0128803	0.0507251		0.975148	0.950839	1.00008	0.0175014	20.9356
3-hydroxymyristate	Lipid	Fatty Acid, Monohydroxy	BMI	Weighted mode	7	-0.0240616	0.0198817	0.271698		0.976226	0.938916	1.01502	0.0175014	20.9356
3-phenylpropionate (hydrocinnamate)	Xenobiotics	Benzoate Metabolism	BMI	Inverse variance weighted (fixed effects)	5	-0.0226417	0.0107045	0.0344156	0.666145	0.977613	0.957315	0.99834	0.0133707	21.4635
3-phenylpropionate (hydrocinnamate)	Xenobiotics	Benzoate Metabolism	BMI	Maximum likelihood	5	-0.0233476	0.0111284	0.0359041		0.976923	0.955845	0.998465	0.0133707	21.4635
3-phenylpropionate (hydrocinnamate)	Xenobiotics	Benzoate Metabolism	BMI	MR Egger	5	-0.0334419	0.039499	0.459381		0.967111	0.895064	1.04496	0.0133707	21.4635
3-phenylpropionate (hydrocinnamate)	Xenobiotics	Benzoate Metabolism	BMI	Weighted median	5	-0.0213697	0.0137928	0.121299		0.978857	0.952749	1.00568	0.0133707	21.4635
3-phenylpropionate (hydrocinnamate)	Xenobiotics	Benzoate Metabolism	BMI	Weighted mode	5	-0.00654469	0.019738	0.756852		0.993477	0.955777	1.03266	0.0133707	21.4635
4-ethylphenylsulfate	Xenobiotics	Benzoate Metabolism	BMI	Inverse variance weighted (fixed effects)	2	0.0465024	0.0176038	0.00825144	0.517307	1.0476	1.01207	1.08438	0.004945	20.2162
4-ethylphenylsulfate	Xenobiotics	Benzoate Metabolism	BMI	Maximum likelihood	2	0.0465181	0.0190806	0.0147698		1.04762	1.00916	1.08754	0.004945	20.2162
5alpha-pregnan-3beta,20alpha-diol disulfate	Lipid	Progestin Steroids	BMI	Inverse variance weighted (fixed effects)	12	0.00931095	0.00459799	0.0428669	0.684129	1.00935	1.0003	1.01849	0.0740245	54.0742
5alpha-pregnan-3beta,20alpha-diol disulfate	Lipid	Progestin Steroids	BMI	Maximum likelihood	12	0.00947113	0.00466266	0.0422275		1.00952	1.00033	1.01878	0.0740245	54.0742
5alpha-pregnan-3beta,20alpha-diol disulfate	Lipid	Progestin Steroids	BMI	MR Egger	12	0.017668	0.00962376	0.0962464		1.01783	0.998806	1.03721	0.0740245	54.0742
5alpha-pregnan-3beta,20alpha-diol disulfate	Lipid	Progestin Steroids	BMI	Weighted median	12	0.0129897	0.00599006	0.0301174		1.01307	1.00125	1.02504	0.0740245	54.0742
5alpha-pregnan-3beta,20alpha-diol disulfate	Lipid	Progestin Steroids	BMI	Weighted mode	12	0.0120286	0.00641418	0.0875265		1.0121	0.999457	1.02491	0.0740245	54.0742
adenosine 5'-diphosphate (ADP) / choline phosphate	Nucleotide / Lipid	N.A.	BMI	Inverse variance weighted (fixed effects)	9	0.0138528	0.00587774	0.0184322	0.879668	1.01395	1.00234	1.0257	0.0432057	22.8293
adenosine 5'-diphosphate (ADP) / choline phosphate	Nucleotide / Lipid	N.A.	BMI	Maximum likelihood	9	0.0141299	0.00603053	0.0191261		1.01423	1.00231	1.02629	0.0432057	22.8293
adenosine 5'-diphosphate (ADP) / choline phosphate	Nucleotide / Lipid	N.A.	BMI	MR Egger	9	-0.0344849	0.0399629	0.416762		0.966103	0.893318	1.04482	0.0432057	22.8293
adenosine 5'-diphosphate (ADP) / choline phosphate	Nucleotide / Lipid	N.A.	BMI	Weighted median	9	0.0140311	0.00763284	0.0660247		1.01413	0.999071	1.02942	0.0432057	22.8293
adenosine 5'-diphosphate (ADP) / choline phosphate	Nucleotide / Lipid	N.A.	BMI	Weighted mode	9	0.0229703	0.0119411	0.0906067		1.02324	0.999566	1.04747	0.0432057	22.8293
alpha-tocopherol / glycerol	Cofactors and Vitamins / Lipid	N.A.	BMI	Inverse variance weighted (fixed effects)	7	0.020131	0.00997967	0.0436744	0.879668	1.02034	1.00057	1.04049	0.0174082	20.6272
alpha-tocopherol / glycerol	Cofactors and Vitamins / Lipid	N.A.	BMI	Maximum likelihood	7	0.0203688	0.0101839	0.0454903		1.02058	1.00041	1.04115	0.0174082	20.6272
alpha-tocopherol / glycerol	Cofactors and Vitamins / Lipid	N.A.	BMI	MR Egger	7	0.032954	0.0405643	0.453495		1.0335	0.954515	1.11903	0.0174082	20.6272
alpha-tocopherol / glycerol	Cofactors and Vitamins / Lipid	N.A.	BMI	Weighted median	7	0.0219438	0.0129785	0.0908801		1.02219	0.996512	1.04852	0.0174082	20.6272
alpha-tocopherol / glycerol	Cofactors and Vitamins / Lipid	N.A.	BMI	Weighted mode	7	0.0193573	0.0175129	0.311363		1.01955	0.985143	1.05515	0.0174082	20.6272
androsterone glucuronide	Lipid	Androgenic Steroids	BMI	Inverse variance weighted (fixed effects)	10	-0.0144821	0.00699671	0.0384667	0.666145	0.985622	0.972198	0.999232	0.0434173	36.1696
androsterone glucuronide	Lipid	Androgenic Steroids	BMI	Maximum likelihood	10	-0.0147948	0.00711289	0.0375255		0.985314	0.971673	0.999147	0.0434173	36.1696
androsterone glucuronide	Lipid	Androgenic Steroids	BMI	MR Egger	10	-0.042801	0.0192579	0.0569578		0.958102	0.922612	0.994957	0.0434173	36.1696
androsterone glucuronide	Lipid	Androgenic Steroids	BMI	Weighted median	10	-0.0212927	0.00909394	0.0192106		0.978932	0.961638	0.996537	0.0434173	36.1696
androsterone glucuronide	Lipid	Androgenic Steroids	BMI	Weighted mode	10	-0.0223093	0.0131282	0.123474		0.977938	0.953095	1.00343	0.0434173	36.1696
benzoate / linoleoyl-arachidonoyl-glycerol (18:2/20:4) [1]*	Xenobiotics / Lipid	N.A.	BMI	Inverse variance weighted (fixed effects)	6	0.0114879	0.00551452	0.0372314	0.879668	1.01155	1.00068	1.02255	0.0463062	55.0771
benzoate / linoleoyl-arachidonoyl-glycerol (18:2/20:4) [1]*	Xenobiotics / Lipid	N.A.	BMI	Maximum likelihood	6	0.011606	0.00557974	0.0375227		1.01167	1.00067	1.0228	0.0463062	55.0771
benzoate / linoleoyl-arachidonoyl-glycerol (18:2/20:4) [1]*	Xenobiotics / Lipid	N.A.	BMI	MR Egger	6	0.0149178	0.0127476	0.306868		1.01503	0.989983	1.04071	0.0463062	55.0771
benzoate / linoleoyl-arachidonoyl-glycerol (18:2/20:4) [1]*	Xenobiotics / Lipid	N.A.	BMI	Weighted median	6	0.0125526	0.00634446	0.0478707		1.01263	1.00012	1.0253	0.0463062	55.0771
benzoate / linoleoyl-arachidonoyl-glycerol (18:2/20:4) [1]*	Xenobiotics / Lipid	N.A.	BMI	Weighted mode	6	0.0132809	0.00660649	0.100611		1.01337	1.00033	1.02658	0.0463062	55.0771
beta-hydroxyisovalerate	Amino Acid	Leucine, Isoleucine and Valine Metabolism	BMI	Inverse variance weighted (fixed effects)	13	-0.015654	0.00578637	0.00682379	0.517307	0.984468	0.973366	0.995697	0.0494201	32.7414
beta-hydroxyisovalerate	Amino Acid	Leucine, Isoleucine and Valine Metabolism	BMI	Maximum likelihood	13	-0.0161863	0.00589291	0.00601892		0.983944	0.972645	0.995374	0.0494201	32.7414
beta-hydroxyisovalerate	Amino Acid	Leucine, Isoleucine and Valine Metabolism	BMI	MR Egger	13	-0.00278023	0.0136874	0.842747		0.997224	0.970826	1.02434	0.0494201	32.7414
beta-hydroxyisovalerate	Amino Acid	Leucine, Isoleucine and Valine Metabolism	BMI	Weighted median	13	-0.0166165	0.00794768	0.0365515		0.983521	0.968319	0.998961	0.0494201	32.7414
beta-hydroxyisovalerate	Amino Acid	Leucine, Isoleucine and Valine Metabolism	BMI	Weighted mode	13	-0.0194796	0.0105576	0.0898348		0.980709	0.960624	1.00121	0.0494201	32.7414
myristoleoylcarnitine (C14:1)*	Lipid	Fatty Acid Metabolism (Acyl Carnitine, Monounsaturated)	BMI	Inverse variance weighted (fixed effects)	8	0.0210953	0.00866667	0.0149303	0.600749	1.02132	1.00412	1.03882	0.0217693	22.9437
myristoleoylcarnitine (C14:1)*	Lipid	Fatty Acid Metabolism (Acyl Carnitine, Monounsaturated)	BMI	Maximum likelihood	8	0.0222015	0.0090473	0.0141302		1.02245	1.00448	1.04074	0.0217693	22.9437
myristoleoylcarnitine (C14:1)*	Lipid	Fatty Acid Metabolism (Acyl Carnitine, Monounsaturated)	BMI	MR Egger	8	-0.0270651	0.0244273	0.310295		0.973298	0.927797	1.02103	0.0217693	22.9437
myristoleoylcarnitine (C14:1)*	Lipid	Fatty Acid Metabolism (Acyl Carnitine, Monounsaturated)	BMI	Weighted median	8	0.0302086	0.011052	0.00627005		1.03067	1.00858	1.05324	0.0217693	22.9437
myristoleoylcarnitine (C14:1)*	Lipid	Fatty Acid Metabolism (Acyl Carnitine, Monounsaturated)	BMI	Weighted mode	8	0.0363038	0.0160448	0.0581036		1.03697	1.00487	1.0701	0.0217693	22.9437
butyrylcarnitine (C4)	Lipid	Fatty Acid Metabolism (also BCAA Metabolism)	BMI	Inverse variance weighted (fixed effects)	12	0.0044056	0.0022124	0.0464454	0.684129	1.00442	1.00007	1.00878	0.270855	250.68
butyrylcarnitine (C4)	Lipid	Fatty Acid Metabolism (also BCAA Metabolism)	BMI	Maximum likelihood	12	0.00442718	0.00221733	0.045866		1.00444	1.00008	1.00881	0.270855	250.68
butyrylcarnitine (C4)	Lipid	Fatty Acid Metabolism (also BCAA Metabolism)	BMI	MR Egger	12	-0.00188753	0.00396959	0.644648		0.998114	0.990379	1.00591	0.270855	250.68
butyrylcarnitine (C4)	Lipid	Fatty Acid Metabolism (also BCAA Metabolism)	BMI	Weighted median	12	0.00224032	0.00278172	0.420605		1.00224	0.996793	1.00772	0.270855	250.68
butyrylcarnitine (C4)	Lipid	Fatty Acid Metabolism (also BCAA Metabolism)	BMI	Weighted mode	12	0.00314619	0.00235785	0.209055		1.00315	0.998526	1.0078	0.270855	250.68
tiglylcarnitine (C5:1-DC)	Amino Acid	Leucine, Isoleucine and Valine Metabolism	BMI	Inverse variance weighted (fixed effects)	7	0.0206161	0.0090505	0.0227325	0.652662	1.02083	1.00288	1.0391	0.0194106	22.8744
tiglylcarnitine (C5:1-DC)	Amino Acid	Leucine, Isoleucine and Valine Metabolism	BMI	Maximum likelihood	7	0.0207959	0.00923648	0.0243539		1.02101	1.0027	1.03967	0.0194106	22.8744
tiglylcarnitine (C5:1-DC)	Amino Acid	Leucine, Isoleucine and Valine Metabolism	BMI	MR Egger	7	0.0253915	0.0230322	0.320486		1.02572	0.980442	1.07308	0.0194106	22.8744
tiglylcarnitine (C5:1-DC)	Amino Acid	Leucine, Isoleucine and Valine Metabolism	BMI	Weighted median	7	0.0227874	0.0112572	0.0429438		1.02305	1.00072	1.04587	0.0194106	22.8744
tiglylcarnitine (C5:1-DC)	Amino Acid	Leucine, Isoleucine and Valine Metabolism	BMI	Weighted mode	7	0.0220208	0.0158481	0.214052		1.02227	0.990999	1.05452	0.0194106	22.8744
cholesterol	Lipid	Sterol	BMI	Inverse variance weighted (fixed effects)	5	-0.0253555	0.0111181	0.022574	0.652662	0.974963	0.953947	0.996442	0.0130206	21.7728
cholesterol	Lipid	Sterol	BMI	Maximum likelihood	5	-0.0258307	0.011495	0.0246319		0.9745	0.95279	0.996705	0.0130206	21.7728
cholesterol	Lipid	Sterol	BMI	MR Egger	5	0.0309948	0.0551601	0.613426		1.03148	0.92578	1.14925	0.0130206	21.7728
cholesterol	Lipid	Sterol	BMI	Weighted median	5	-0.0300702	0.0146552	0.0401849		0.970377	0.942901	0.998655	0.0130206	21.7728
cholesterol	Lipid	Sterol	BMI	Weighted mode	5	-0.0332054	0.0191038	0.157176		0.96734	0.931789	1.00425	0.0130206	21.7728
cholesterol / benzoate	Lipid / Xenobiotics	N.A.	BMI	Inverse variance weighted (fixed effects)	5	-0.0236841	0.01091	0.0299425	0.879668	0.976594	0.955933	0.997702	0.0138311	20.7039
cholesterol / benzoate	Lipid / Xenobiotics	N.A.	BMI	Maximum likelihood	5	-0.0238374	0.0112038	0.0333694		0.976444	0.955236	0.998124	0.0138311	20.7039
cholesterol / benzoate	Lipid / Xenobiotics	N.A.	BMI	MR Egger	5	-0.0331961	0.0675552	0.656854		0.967349	0.847382	1.1043	0.0138311	20.7039
cholesterol / benzoate	Lipid / Xenobiotics	N.A.	BMI	Weighted median	5	-0.02713	0.0137483	0.0484572		0.973235	0.94736	0.999817	0.0138311	20.7039
cholesterol / benzoate	Lipid / Xenobiotics	N.A.	BMI	Weighted mode	5	-0.0286998	0.0174096	0.174595		0.971708	0.93911	1.00544	0.0138311	20.7039
cysteine-glutathione disulfide	Amino Acid	Glutathione Metabolism	BMI	Inverse variance weighted (fixed effects)	9	-0.0099673	0.00499165	0.0458475	0.684129	0.990082	0.980443	0.999816	0.0603703	55.6968
cysteine-glutathione disulfide	Amino Acid	Glutathione Metabolism	BMI	Maximum likelihood	9	-0.0100067	0.00503209	0.0467476		0.990043	0.980326	0.999856	0.0603703	55.6968
cysteine-glutathione disulfide	Amino Acid	Glutathione Metabolism	BMI	MR Egger	9	-0.0112579	0.00980541	0.288633		0.988805	0.969983	1.00799	0.0603703	55.6968
cysteine-glutathione disulfide	Amino Acid	Glutathione Metabolism	BMI	Weighted median	9	-0.00943526	0.00596449	0.113671		0.990609	0.979096	1.00226	0.0603703	55.6968
cysteine-glutathione disulfide	Amino Acid	Glutathione Metabolism	BMI	Weighted mode	9	-0.00922916	0.00588239	0.155298		0.990813	0.979455	1.0023	0.0603703	55.6968
dihomo-linoleoylcarnitine (C20:2)*	Lipid	Fatty Acid Metabolism (Acyl Carnitine, Polyunsaturated)	BMI	Inverse variance weighted (fixed effects)	12	0.0105645	0.00487103	0.030094	0.666145	1.01062	1.00102	1.02032	0.0744971	52.8172
dihomo-linoleoylcarnitine (C20:2)*	Lipid	Fatty Acid Metabolism (Acyl Carnitine, Polyunsaturated)	BMI	Maximum likelihood	12	0.0107937	0.00492922	0.0285429		1.01085	1.00113	1.02067	0.0744971	52.8172
dihomo-linoleoylcarnitine (C20:2)*	Lipid	Fatty Acid Metabolism (Acyl Carnitine, Polyunsaturated)	BMI	MR Egger	12	-0.0056349	0.00997274	0.584506		0.994381	0.975133	1.01401	0.0744971	52.8172
dihomo-linoleoylcarnitine (C20:2)*	Lipid	Fatty Acid Metabolism (Acyl Carnitine, Polyunsaturated)	BMI	Weighted median	12	0.00520062	0.00624384	0.40489		1.00521	0.992987	1.01759	0.0744971	52.8172
dihomo-linoleoylcarnitine (C20:2)*	Lipid	Fatty Acid Metabolism (Acyl Carnitine, Polyunsaturated)	BMI	Weighted mode	12	0.00389323	0.00667269	0.571354		1.0039	0.990857	1.01712	0.0744971	52.8172
dihydroferulic acid sulfate	Xenobiotics	Food Component/Plant	BMI	Inverse variance weighted (fixed effects)	8	0.0148693	0.00676582	0.0279701	0.666145	1.01498	1.00161	1.02853	0.0327778	21.9386
dihydroferulic acid sulfate	Xenobiotics	Food Component/Plant	BMI	Maximum likelihood	8	0.015245	0.0069426	0.0281019		1.01536	1.00164	1.02927	0.0327778	21.9386
dihydroferulic acid sulfate	Xenobiotics	Food Component/Plant	BMI	MR Egger	8	0.0114247	0.0167396	0.520392		1.01149	0.978842	1.04523	0.0327778	21.9386
dihydroferulic acid sulfate	Xenobiotics	Food Component/Plant	BMI	Weighted median	8	0.0138161	0.00914908	0.131015		1.01391	0.995892	1.03226	0.0327778	21.9386
dihydroferulic acid sulfate	Xenobiotics	Food Component/Plant	BMI	Weighted mode	8	0.00795425	0.0143734	0.597212		1.00799	0.979985	1.03679	0.0327778	21.9386
erucate (22:1n9)	Lipid	Long Chain Monounsaturated Fatty Acid	BMI	Inverse variance weighted (fixed effects)	4	-0.024324	0.0122576	0.0472113	0.684129	0.975969	0.952801	0.999701	0.010586	21.9414
erucate (22:1n9)	Lipid	Long Chain Monounsaturated Fatty Acid	BMI	Maximum likelihood	4	-0.0249762	0.0126804	0.0488759		0.975333	0.951391	0.999877	0.010586	21.9414
erucate (22:1n9)	Lipid	Long Chain Monounsaturated Fatty Acid	BMI	MR Egger	4	-0.0299107	0.0331199	0.46179		0.970532	0.909531	1.03562	0.010586	21.9414
erucate (22:1n9)	Lipid	Long Chain Monounsaturated Fatty Acid	BMI	Weighted median	4	-0.0274619	0.01533	0.0732332		0.972912	0.944114	1.00259	0.010586	21.9414
erucate (22:1n9)	Lipid	Long Chain Monounsaturated Fatty Acid	BMI	Weighted mode	4	-0.0336908	0.0228992	0.237594		0.96687	0.924434	1.01125	0.010586	21.9414
eugenol sulfate	Xenobiotics	Food Component/Plant	BMI	Inverse variance weighted (fixed effects)	10	-0.0151095	0.00723839	0.0368503	0.666145	0.985004	0.971128	0.999078	0.0294622	21.4074
eugenol sulfate	Xenobiotics	Food Component/Plant	BMI	Maximum likelihood	10	-0.0155612	0.00749958	0.0379921		0.984559	0.970193	0.999138	0.0294622	21.4074
eugenol sulfate	Xenobiotics	Food Component/Plant	BMI	MR Egger	10	-0.0392107	0.0302796	0.231455		0.961548	0.906142	1.02034	0.0294622	21.4074
eugenol sulfate	Xenobiotics	Food Component/Plant	BMI	Weighted median	10	-0.0212935	0.00959004	0.0263933		0.978932	0.960703	0.997506	0.0294622	21.4074
eugenol sulfate	Xenobiotics	Food Component/Plant	BMI	Weighted mode	10	-0.0256036	0.0149533	0.121009		0.974721	0.946568	1.00371	0.0294622	21.4074
gamma-glutamyl-alpha-lysine	Peptide	Gamma-glutamyl Amino Acid	BMI	Inverse variance weighted (fixed effects)	13	-0.0208148	0.00642888	0.00120495	0.517307	0.9794	0.967137	0.991819	0.0370926	24.4048
gamma-glutamyl-alpha-lysine	Peptide	Gamma-glutamyl Amino Acid	BMI	Maximum likelihood	13	-0.0211382	0.00658481	0.00132665		0.979084	0.966529	0.991802	0.0370926	24.4048
gamma-glutamyl-alpha-lysine	Peptide	Gamma-glutamyl Amino Acid	BMI	MR Egger	13	-0.018857	0.0168116	0.285892		0.98132	0.949511	1.01419	0.0370926	24.4048
gamma-glutamyl-alpha-lysine	Peptide	Gamma-glutamyl Amino Acid	BMI	Weighted median	13	-0.0175624	0.00839181	0.0363672		0.982591	0.966562	0.998886	0.0370926	24.4048
gamma-glutamyl-alpha-lysine	Peptide	Gamma-glutamyl Amino Acid	BMI	Weighted mode	13	-0.0159206	0.0133682	0.256704		0.984205	0.958753	1.01033	0.0370926	24.4048
gamma-glutamyltyrosine	Peptide	Gamma-glutamyl Amino Acid	BMI	Inverse variance weighted (fixed effects)	8	-0.0227271	0.00812272	0.0051426	0.517307	0.977529	0.96209	0.993217	0.0232804	24.4669
gamma-glutamyltyrosine	Peptide	Gamma-glutamyl Amino Acid	BMI	Maximum likelihood	8	-0.0237856	0.00847732	0.00501934		0.976495	0.960404	0.992856	0.0232804	24.4669
gamma-glutamyltyrosine	Peptide	Gamma-glutamyl Amino Acid	BMI	MR Egger	8	-0.0723031	0.0332735	0.0727605		0.930249	0.871518	0.992938	0.0232804	24.4669
gamma-glutamyltyrosine	Peptide	Gamma-glutamyl Amino Acid	BMI	Weighted median	8	-0.0226839	0.0112982	0.0446705		0.977571	0.956162	0.999461	0.0232804	24.4669
gamma-glutamyltyrosine	Peptide	Gamma-glutamyl Amino Acid	BMI	Weighted mode	8	-0.0210314	0.0157859	0.2245		0.979188	0.949356	1.00996	0.0232804	24.4669
glucose / N-stearoyl-sphingosine (d18:1/18:0)*	Carbohydrate / Lipid	N.A.	BMI	Inverse variance weighted (fixed effects)	8	-0.0149045	0.00684294	0.0293994	0.879668	0.985206	0.97208	0.998509	0.0329834	34.8333
glucose / N-stearoyl-sphingosine (d18:1/18:0)*	Carbohydrate / Lipid	N.A.	BMI	Maximum likelihood	8	-0.0148928	0.00696713	0.0325511		0.985218	0.971855	0.998764	0.0329834	34.8333
glucose / N-stearoyl-sphingosine (d18:1/18:0)*	Carbohydrate / Lipid	N.A.	BMI	MR Egger	8	-0.0163405	0.027445	0.573337		0.983792	0.93227	1.03816	0.0329834	34.8333
glucose / N-stearoyl-sphingosine (d18:1/18:0)*	Carbohydrate / Lipid	N.A.	BMI	Weighted median	8	-0.0155751	0.008721	0.0741102		0.984546	0.96786	1.00152	0.0329834	34.8333
glucose / N-stearoyl-sphingosine (d18:1/18:0)*	Carbohydrate / Lipid	N.A.	BMI	Weighted mode	8	-0.0165185	0.0111379	0.181618		0.983617	0.962377	1.00533	0.0329834	34.8333
glycine conjugate of C10H14O2 (1)*	Partially Characterized Molecules	Partially Characterized Molecules	BMI	Inverse variance weighted (fixed effects)	10	0.0137693	0.00527214	0.00900902	0.517307	1.01386	1.00344	1.0244	0.0543541	46.6552
glycine conjugate of C10H14O2 (1)*	Partially Characterized Molecules	Partially Characterized Molecules	BMI	Maximum likelihood	10	0.0137963	0.0053364	0.00972886		1.01389	1.00334	1.02455	0.0543541	46.6552
glycine conjugate of C10H14O2 (1)*	Partially Characterized Molecules	Partially Characterized Molecules	BMI	MR Egger	10	0.00868012	0.0106336	0.437963		1.00872	0.987912	1.02996	0.0543541	46.6552
glycine conjugate of C10H14O2 (1)*	Partially Characterized Molecules	Partially Characterized Molecules	BMI	Weighted median	10	0.00966889	0.00671911	0.150147		1.00972	0.996506	1.0231	0.0543541	46.6552
glycine conjugate of C10H14O2 (1)*	Partially Characterized Molecules	Partially Characterized Molecules	BMI	Weighted mode	10	0.00809452	0.00818628	0.348602		1.00813	0.992081	1.02443	0.0543541	46.6552
glycochenodeoxycholate 3-sulfate	Lipid	Primary Bile Acid Metabolism	BMI	Inverse variance weighted (fixed effects)	12	0.0102274	0.00488019	0.0361094	0.666145	1.01028	1.00066	1.01999	0.0662328	47.9374
glycochenodeoxycholate 3-sulfate	Lipid	Primary Bile Acid Metabolism	BMI	Maximum likelihood	12	0.0104213	0.00493953	0.0348775		1.01048	1.00074	1.02031	0.0662328	47.9374
glycochenodeoxycholate 3-sulfate	Lipid	Primary Bile Acid Metabolism	BMI	MR Egger	12	0.0121989	0.00948825	0.227527		1.01227	0.993622	1.03127	0.0662328	47.9374
glycochenodeoxycholate 3-sulfate	Lipid	Primary Bile Acid Metabolism	BMI	Weighted median	12	0.00985334	0.00682546	0.148847		1.0099	0.996482	1.0235	0.0662328	47.9374
glycochenodeoxycholate 3-sulfate	Lipid	Primary Bile Acid Metabolism	BMI	Weighted mode	12	0.0100438	0.00762818	0.214722		1.01009	0.995105	1.02531	0.0662328	47.9374
glycosyl-N-tricosanoyl-sphingadienine (d18:2/23:0)*	Lipid	Hexosylceramides (HCER)	BMI	Inverse variance weighted (fixed effects)	11	-0.0129123	0.00651048	0.0473323	0.684129	0.987171	0.974654	0.999848	0.0391784	26.9195
glycosyl-N-tricosanoyl-sphingadienine (d18:2/23:0)*	Lipid	Hexosylceramides (HCER)	BMI	Maximum likelihood	11	-0.0130807	0.00664142	0.0488874		0.987004	0.97424	0.999936	0.0391784	26.9195
glycosyl-N-tricosanoyl-sphingadienine (d18:2/23:0)*	Lipid	Hexosylceramides (HCER)	BMI	MR Egger	11	0.0235127	0.0216319	0.305312		1.02379	0.981291	1.06813	0.0391784	26.9195
glycosyl-N-tricosanoyl-sphingadienine (d18:2/23:0)*	Lipid	Hexosylceramides (HCER)	BMI	Weighted median	11	-0.00777607	0.00902777	0.389045		0.992254	0.974851	1.00997	0.0391784	26.9195
glycosyl-N-tricosanoyl-sphingadienine (d18:2/23:0)*	Lipid	Hexosylceramides (HCER)	BMI	Weighted mode	11	0.00017176	0.0147881	0.990961		1.00017	0.971598	1.02959	0.0391784	26.9195
glycosyl ceramide (d18:1/23:1, d17:1/24:1)*	Lipid	Hexosylceramides (HCER)	BMI	Inverse variance weighted (fixed effects)	7	0.0210205	0.00693744	0.00244546	0.517307	1.02124	1.00745	1.03522	0.0312945	24.4645
glycosyl ceramide (d18:1/23:1, d17:1/24:1)*	Lipid	Hexosylceramides (HCER)	BMI	Maximum likelihood	7	0.0212042	0.00715245	0.00303075		1.02143	1.00721	1.03585	0.0312945	24.4645
glycosyl ceramide (d18:1/23:1, d17:1/24:1)*	Lipid	Hexosylceramides (HCER)	BMI	MR Egger	7	0.0233906	0.0323353	0.501863		1.02367	0.960802	1.09064	0.0312945	24.4645
glycosyl ceramide (d18:1/23:1, d17:1/24:1)*	Lipid	Hexosylceramides (HCER)	BMI	Weighted median	7	0.0166306	0.00873278	0.0568596		1.01677	0.999514	1.03432	0.0312945	24.4645
glycosyl ceramide (d18:1/23:1, d17:1/24:1)*	Lipid	Hexosylceramides (HCER)	BMI	Weighted mode	7	0.0149884	0.0122487	0.266943		1.0151	0.991022	1.03977	0.0312945	24.4645
glycoursodeoxycholic acid sulfate (1)	Lipid	Secondary Bile Acid Metabolism	BMI	Inverse variance weighted (fixed effects)	9	0.0155421	0.00611974	0.0110957	0.561298	1.01566	1.00355	1.02792	0.0397827	30.4379
glycoursodeoxycholic acid sulfate (1)	Lipid	Secondary Bile Acid Metabolism	BMI	Maximum likelihood	9	0.016086	0.00630888	0.0107802		1.01622	1.00373	1.02886	0.0397827	30.4379
glycoursodeoxycholic acid sulfate (1)	Lipid	Secondary Bile Acid Metabolism	BMI	MR Egger	9	0.0322947	0.0208491	0.165318		1.03282	0.991467	1.0759	0.0397827	30.4379
glycoursodeoxycholic acid sulfate (1)	Lipid	Secondary Bile Acid Metabolism	BMI	Weighted median	9	0.0151721	0.00851833	0.0748945		1.01529	0.998477	1.03238	0.0397827	30.4379
glycoursodeoxycholic acid sulfate (1)	Lipid	Secondary Bile Acid Metabolism	BMI	Weighted mode	9	0.0167998	0.010176	0.137359		1.01694	0.99686	1.03743	0.0397827	30.4379
guaiacol sulfate	Xenobiotics	Benzoate Metabolism	BMI	Inverse variance weighted (fixed effects)	6	0.0243982	0.0101093	0.0158027	0.600749	1.0247	1.00459	1.0452	0.0154156	21.5414
guaiacol sulfate	Xenobiotics	Benzoate Metabolism	BMI	Maximum likelihood	6	0.0248387	0.0104317	0.0172619		1.02515	1.0044	1.04633	0.0154156	21.5414
guaiacol sulfate	Xenobiotics	Benzoate Metabolism	BMI	MR Egger	6	0.023023	0.045401	0.638761		1.02329	0.936166	1.11852	0.0154156	21.5414
guaiacol sulfate	Xenobiotics	Benzoate Metabolism	BMI	Weighted median	6	0.0229195	0.0122319	0.0609658		1.02318	0.998945	1.04801	0.0154156	21.5414
guaiacol sulfate	Xenobiotics	Benzoate Metabolism	BMI	Weighted mode	6	0.0163491	0.0187982	0.424229		1.01648	0.979713	1.05463	0.0154156	21.5414
indoleacetylglutamine	Amino Acid	Tryptophan Metabolism	BMI	Inverse variance weighted (fixed effects)	9	0.0115741	0.00492107	0.0186753	0.636711	1.01164	1.00193	1.02145	0.0675303	49.4957
indoleacetylglutamine	Amino Acid	Tryptophan Metabolism	BMI	Maximum likelihood	9	0.0117993	0.00499755	0.0182247		1.01187	1.00201	1.02183	0.0675303	49.4957
indoleacetylglutamine	Amino Acid	Tryptophan Metabolism	BMI	MR Egger	9	-0.000171854	0.0171186	0.99227		0.999828	0.966838	1.03394	0.0675303	49.4957
indoleacetylglutamine	Amino Acid	Tryptophan Metabolism	BMI	Weighted median	9	0.00543854	0.00658537	0.408888		1.00545	0.992559	1.01852	0.0675303	49.4957
indoleacetylglutamine	Amino Acid	Tryptophan Metabolism	BMI	Weighted mode	9	0.00387842	0.00838593	0.656048		1.00389	0.987521	1.02052	0.0675303	49.4957
laurylcarnitine (C12)	Lipid	Fatty Acid Metabolism (Acyl Carnitine, Medium Chain)	BMI	Inverse variance weighted (fixed effects)	8	0.0226804	0.00861726	0.00848911	0.517307	1.02294	1.00581	1.04036	0.0219979	23.145
laurylcarnitine (C12)	Lipid	Fatty Acid Metabolism (Acyl Carnitine, Medium Chain)	BMI	Maximum likelihood	8	0.0238802	0.00902693	0.0081585		1.02417	1.00621	1.04245	0.0219979	23.145
laurylcarnitine (C12)	Lipid	Fatty Acid Metabolism (Acyl Carnitine, Medium Chain)	BMI	MR Egger	8	0.0509901	0.032305	0.165551		1.05231	0.987748	1.1211	0.0219979	23.145
laurylcarnitine (C12)	Lipid	Fatty Acid Metabolism (Acyl Carnitine, Medium Chain)	BMI	Weighted median	8	0.0378142	0.0112696	0.000792463		1.03854	1.01585	1.06173	0.0219979	23.145
laurylcarnitine (C12)	Lipid	Fatty Acid Metabolism (Acyl Carnitine, Medium Chain)	BMI	Weighted mode	8	0.0382989	0.0159665	0.0475564		1.03904	1.00703	1.07207	0.0219979	23.145
leucine / N-palmitoyl-sphingosine (d18:1/16:0)	Amino Acid / Lipid	N.A.	BMI	Inverse variance weighted (fixed effects)	7	0.0221114	0.00950966	0.0200637	0.879668	1.02236	1.00348	1.04159	0.0180168	21.4664
leucine / N-palmitoyl-sphingosine (d18:1/16:0)	Amino Acid / Lipid	N.A.	BMI	Maximum likelihood	7	0.0225925	0.00980991	0.0212773		1.02285	1.00337	1.04271	0.0180168	21.4664
leucine / N-palmitoyl-sphingosine (d18:1/16:0)	Amino Acid / Lipid	N.A.	BMI	MR Egger	7	0.0378638	0.0668554	0.595628		1.03859	0.911036	1.184	0.0180168	21.4664
leucine / N-palmitoyl-sphingosine (d18:1/16:0)	Amino Acid / Lipid	N.A.	BMI	Weighted median	7	0.027546	0.0127752	0.031067		1.02793	1.00251	1.05399	0.0180168	21.4664
leucine / N-palmitoyl-sphingosine (d18:1/16:0)	Amino Acid / Lipid	N.A.	BMI	Weighted mode	7	0.0293188	0.0187952	0.169799		1.02975	0.992508	1.06839	0.0180168	21.4664
lithocholate sulfate (1)	Lipid	Secondary Bile Acid Metabolism	BMI	Inverse variance weighted (fixed effects)	5	0.0190612	0.00671355	0.00452248	0.517307	1.01924	1.00592	1.03274	0.0356683	58.3294
lithocholate sulfate (1)	Lipid	Secondary Bile Acid Metabolism	BMI	Maximum likelihood	5	0.0191094	0.00682281	0.00509739		1.01929	1.00575	1.03302	0.0356683	58.3294
lithocholate sulfate (1)	Lipid	Secondary Bile Acid Metabolism	BMI	MR Egger	5	0.0165056	0.0145788	0.339879		1.01664	0.988004	1.04611	0.0356683	58.3294
lithocholate sulfate (1)	Lipid	Secondary Bile Acid Metabolism	BMI	Weighted median	5	0.0183908	0.00770312	0.0169658		1.01856	1.0033	1.03406	0.0356683	58.3294
lithocholate sulfate (1)	Lipid	Secondary Bile Acid Metabolism	BMI	Weighted mode	5	0.0165878	0.00910304	0.142508		1.01673	0.998747	1.03503	0.0356683	58.3294
malonylcarnitine	Lipid	Fatty Acid Synthesis	BMI	Inverse variance weighted (fixed effects)	7	0.0173694	0.00816695	0.0334375	0.666145	1.01752	1.00136	1.03394	0.0249027	21.2117
malonylcarnitine	Lipid	Fatty Acid Synthesis	BMI	Maximum likelihood	7	0.0179971	0.00846272	0.0334509		1.01816	1.00141	1.03519	0.0249027	21.2117
malonylcarnitine	Lipid	Fatty Acid Synthesis	BMI	MR Egger	7	0.0152621	0.029763	0.629943		1.01538	0.957841	1.07637	0.0249027	21.2117
malonylcarnitine	Lipid	Fatty Acid Synthesis	BMI	Weighted median	7	0.0189119	0.0111313	0.0893235		1.01909	0.997099	1.04157	0.0249027	21.2117
malonylcarnitine	Lipid	Fatty Acid Synthesis	BMI	Weighted mode	7	0.0240767	0.0168381	0.202689		1.02437	0.991114	1.05874	0.0249027	21.2117
myristoyl dihydrosphingomyelin (d18:0/14:0)*	Lipid	Dihydrosphingomyelins	BMI	Inverse variance weighted (fixed effects)	8	0.0150882	0.00678403	0.0261433	0.666145	1.0152	1.00179	1.02879	0.0353095	37.7228
myristoyl dihydrosphingomyelin (d18:0/14:0)*	Lipid	Dihydrosphingomyelins	BMI	Maximum likelihood	8	0.015405	0.00690898	0.0257671		1.01552	1.00187	1.02937	0.0353095	37.7228
myristoyl dihydrosphingomyelin (d18:0/14:0)*	Lipid	Dihydrosphingomyelins	BMI	MR Egger	8	0.00341485	0.0161097	0.839144		1.00342	0.972233	1.03561	0.0353095	37.7228
myristoyl dihydrosphingomyelin (d18:0/14:0)*	Lipid	Dihydrosphingomyelins	BMI	Weighted median	8	0.0108254	0.00830208	0.192253		1.01088	0.994568	1.02747	0.0353095	37.7228
myristoyl dihydrosphingomyelin (d18:0/14:0)*	Lipid	Dihydrosphingomyelins	BMI	Weighted mode	8	0.00908148	0.00901333	0.347217		1.00912	0.991452	1.02711	0.0353095	37.7228
N-acetylisoleucine	Amino Acid	Leucine, Isoleucine and Valine Metabolism	BMI	Inverse variance weighted (fixed effects)	6	-0.0212361	0.00925845	0.021808	0.652662	0.978988	0.961383	0.996915	0.0179413	21.9716
N-acetylisoleucine	Amino Acid	Leucine, Isoleucine and Valine Metabolism	BMI	Maximum likelihood	6	-0.022228	0.00969924	0.0219216		0.978017	0.9596	0.996788	0.0179413	21.9716
N-acetylisoleucine	Amino Acid	Leucine, Isoleucine and Valine Metabolism	BMI	MR Egger	6	0.0220971	0.0339479	0.550603		1.02234	0.956532	1.09268	0.0179413	21.9716
N-acetylisoleucine	Amino Acid	Leucine, Isoleucine and Valine Metabolism	BMI	Weighted median	6	-0.0231566	0.011862	0.0509188		0.977109	0.954654	1.00009	0.0179413	21.9716
N-acetylisoleucine	Amino Acid	Leucine, Isoleucine and Valine Metabolism	BMI	Weighted mode	6	-0.0385335	0.0189856	0.0981591		0.962199	0.927052	0.998679	0.0179413	21.9716
N-palmitoyl-sphingosine (d18:1/16:0) / N-stearoyl-sphingosine (d18:1/18:0)*	Lipid / Lipid	N.A.	BMI	Inverse variance weighted (fixed effects)	7	-0.0117559	0.00564816	0.0373996	0.879668	0.988313	0.977432	0.999315	0.0475394	58.3473
N-palmitoyl-sphingosine (d18:1/16:0) / N-stearoyl-sphingosine (d18:1/18:0)*	Lipid / Lipid	N.A.	BMI	Maximum likelihood	7	-0.0117795	0.0056835	0.0382107		0.98829	0.977341	0.99936	0.0475394	58.3473
N-palmitoyl-sphingosine (d18:1/16:0) / N-stearoyl-sphingosine (d18:1/18:0)*	Lipid / Lipid	N.A.	BMI	MR Egger	7	-0.00883379	0.0131316	0.530962		0.991205	0.966019	1.01705	0.0475394	58.3473
N-palmitoyl-sphingosine (d18:1/16:0) / N-stearoyl-sphingosine (d18:1/18:0)*	Lipid / Lipid	N.A.	BMI	Weighted median	7	-0.00990772	0.00658569	0.13247		0.990141	0.977443	1.003	0.0475394	58.3473
N-palmitoyl-sphingosine (d18:1/16:0) / N-stearoyl-sphingosine (d18:1/18:0)*	Lipid / Lipid	N.A.	BMI	Weighted mode	7	-0.0103195	0.00751696	0.218907		0.989734	0.975259	1.00442	0.0475394	58.3473
N6-methyllysine	Amino Acid	Lysine Metabolism	BMI	Inverse variance weighted (fixed effects)	22	0.00334177	0.00144796	0.021004	0.652662	1.00335	1.0005	1.0062	0.209088	99.4485
N6-methyllysine	Amino Acid	Lysine Metabolism	BMI	Maximum likelihood	22	0.00335244	0.00145167	0.0209235		1.00336	1.00051	1.00622	0.209088	99.4485
N6-methyllysine	Amino Acid	Lysine Metabolism	BMI	MR Egger	22	0.00263772	0.00217739	0.239856		1.00264	0.998371	1.00693	0.209088	99.4485
N6-methyllysine	Amino Acid	Lysine Metabolism	BMI	Weighted median	22	0.00252232	0.00158211	0.110874		1.00253	0.999422	1.00564	0.209088	99.4485
N6-methyllysine	Amino Acid	Lysine Metabolism	BMI	Weighted mode	22	0.00251468	0.00156018	0.121937		1.00252	0.999457	1.00559	0.209088	99.4485
N6,N6-dimethyllysine	Amino Acid	Lysine Metabolism	BMI	Inverse variance weighted (fixed effects)	17	0.00357578	0.00168454	0.0337784	0.666145	1.00358	1.00027	1.0069	0.284396	192.796
N6,N6-dimethyllysine	Amino Acid	Lysine Metabolism	BMI	Maximum likelihood	17	0.00360398	0.00168892	0.0328511		1.00361	1.00029	1.00694	0.284396	192.796
N6,N6-dimethyllysine	Amino Acid	Lysine Metabolism	BMI	MR Egger	17	0.00148121	0.00262462	0.580857		1.00148	0.996344	1.00665	0.284396	192.796
N6,N6-dimethyllysine	Amino Acid	Lysine Metabolism	BMI	Weighted median	17	0.00328917	0.00202977	0.105133		1.00329	0.999311	1.00729	0.284396	192.796
N6,N6-dimethyllysine	Amino Acid	Lysine Metabolism	BMI	Weighted mode	17	0.00275195	0.00185651	0.157682		1.00276	0.999114	1.00641	0.284396	192.796
palmitoleoylcarnitine (C16:1)*	Lipid	Fatty Acid Metabolism (Acyl Carnitine, Monounsaturated)	BMI	Inverse variance weighted (fixed effects)	7	0.0178541	0.00846609	0.0349533	0.666145	1.01801	1.00126	1.03505	0.0238606	28.8263
palmitoleoylcarnitine (C16:1)*	Lipid	Fatty Acid Metabolism (Acyl Carnitine, Monounsaturated)	BMI	Maximum likelihood	7	0.0188429	0.00881246	0.0324998		1.01902	1.00157	1.03678	0.0238606	28.8263
palmitoleoylcarnitine (C16:1)*	Lipid	Fatty Acid Metabolism (Acyl Carnitine, Monounsaturated)	BMI	MR Egger	7	-0.0516357	0.0325645	0.173677		0.949675	0.890954	1.01227	0.0238606	28.8263
palmitoleoylcarnitine (C16:1)*	Lipid	Fatty Acid Metabolism (Acyl Carnitine, Monounsaturated)	BMI	Weighted median	7	0.03264	0.0120722	0.00685647		1.03318	1.00902	1.05792	0.0238606	28.8263
palmitoleoylcarnitine (C16:1)*	Lipid	Fatty Acid Metabolism (Acyl Carnitine, Monounsaturated)	BMI	Weighted mode	7	0.0339223	0.0174178	0.0993944		1.0345	0.999783	1.07043	0.0238606	28.8263
palmitoylcholine	Lipid	Fatty Acid Metabolism (Acyl Choline)	BMI	Inverse variance weighted (fixed effects)	7	-0.019019	0.00898776	0.0343364	0.666145	0.981161	0.964028	0.998598	0.0190342	22.7327
palmitoylcholine	Lipid	Fatty Acid Metabolism (Acyl Choline)	BMI	Maximum likelihood	7	-0.0202018	0.00937808	0.031228		0.980001	0.962152	0.998181	0.0190342	22.7327
palmitoylcholine	Lipid	Fatty Acid Metabolism (Acyl Choline)	BMI	MR Egger	7	-0.0244699	0.0348441	0.513849		0.975827	0.911408	1.0448	0.0190342	22.7327
palmitoylcholine	Lipid	Fatty Acid Metabolism (Acyl Choline)	BMI	Weighted median	7	-0.0365563	0.0130096	0.00495485		0.964104	0.939831	0.989003	0.0190342	22.7327
palmitoylcholine	Lipid	Fatty Acid Metabolism (Acyl Choline)	BMI	Weighted mode	7	-0.0398956	0.0204079	0.0983868		0.96089	0.923213	1.0001	0.0190342	22.7327
phosphate / 5-oxoproline	Energy / Amino Acid	N.A.	BMI	Inverse variance weighted (fixed effects)	8	-0.0183659	0.00884211	0.0377929	0.879668	0.981802	0.964933	0.998965	0.0205908	21.5704
phosphate / 5-oxoproline	Energy / Amino Acid	N.A.	BMI	Maximum likelihood	8	-0.0189955	0.0090948	0.0367433		0.981184	0.963848	0.998831	0.0205908	21.5704
phosphate / 5-oxoproline	Energy / Amino Acid	N.A.	BMI	MR Egger	8	-0.0330112	0.0428487	0.470292		0.967528	0.88959	1.05229	0.0205908	21.5704
phosphate / 5-oxoproline	Energy / Amino Acid	N.A.	BMI	Weighted median	8	-0.027435	0.0117517	0.0195669		0.972938	0.950784	0.995608	0.0205908	21.5704
phosphate / 5-oxoproline	Energy / Amino Acid	N.A.	BMI	Weighted mode	8	-0.0315353	0.0190818	0.142384		0.968957	0.933387	1.00588	0.0205908	21.5704
phosphate / linoleoyl-arachidonoyl-glycerol (18:2/20:4) [2]*	Energy / Lipid	N.A.	BMI	Inverse variance weighted (fixed effects)	13	0.00862355	0.00422716	0.0413472	0.879668	1.00866	1.00034	1.01705	0.0801915	51.2031
phosphate / linoleoyl-arachidonoyl-glycerol (18:2/20:4) [2]*	Energy / Lipid	N.A.	BMI	Maximum likelihood	13	0.00872442	0.00425814	0.040474		1.00876	1.00038	1.01722	0.0801915	51.2031
phosphate / linoleoyl-arachidonoyl-glycerol (18:2/20:4) [2]*	Energy / Lipid	N.A.	BMI	MR Egger	13	0.0102597	0.00786644	0.218781		1.01031	0.994855	1.02601	0.0801915	51.2031
phosphate / linoleoyl-arachidonoyl-glycerol (18:2/20:4) [2]*	Energy / Lipid	N.A.	BMI	Weighted median	13	0.0103138	0.00512366	0.0441168		1.01037	1.00027	1.02056	0.0801915	51.2031
phosphate / linoleoyl-arachidonoyl-glycerol (18:2/20:4) [2]*	Energy / Lipid	N.A.	BMI	Weighted mode	13	0.0106841	0.00503545	0.05536		1.01074	1.00081	1.02077	0.0801915	51.2031
phytanate	Xenobiotics	Food Component/Plant	BMI	Inverse variance weighted (fixed effects)	7	-0.0202188	0.0093046	0.0297812	0.666145	0.979984	0.962274	0.99802	0.0187575	22.4341
phytanate	Xenobiotics	Food Component/Plant	BMI	Maximum likelihood	7	-0.0207039	0.00956807	0.0304759		0.979509	0.961311	0.998051	0.0187575	22.4341
phytanate	Xenobiotics	Food Component/Plant	BMI	MR Egger	7	-0.0316588	0.0325246	0.375069		0.968837	0.909003	1.03261	0.0187575	22.4341
phytanate	Xenobiotics	Food Component/Plant	BMI	Weighted median	7	-0.0248634	0.0122778	0.0428608		0.975443	0.95225	0.999201	0.0187575	22.4341
phytanate	Xenobiotics	Food Component/Plant	BMI	Weighted mode	7	-0.0285062	0.0199718	0.203395		0.971896	0.934587	1.0107	0.0187575	22.4341
pregnenediol disulfate (C21H34O8S2)*	Lipid	Pregnenolone Steroids	BMI	Inverse variance weighted (fixed effects)	17	0.00686533	0.00350086	0.0498743	0.684129	1.00689	1	1.01382	0.163293	94.447
pregnenediol disulfate (C21H34O8S2)*	Lipid	Pregnenolone Steroids	BMI	Maximum likelihood	17	0.00694837	0.00352672	0.0488145		1.00697	1.00004	1.01396	0.163293	94.447
pregnenediol disulfate (C21H34O8S2)*	Lipid	Pregnenolone Steroids	BMI	MR Egger	17	0.00830189	0.00551407	0.15294		1.00834	0.997497	1.01929	0.163293	94.447
pregnenediol disulfate (C21H34O8S2)*	Lipid	Pregnenolone Steroids	BMI	Weighted median	17	0.00645	0.00438935	0.141707		1.00647	0.997849	1.01517	0.163293	94.447
pregnenediol disulfate (C21H34O8S2)*	Lipid	Pregnenolone Steroids	BMI	Weighted mode	17	0.00672175	0.00441687	0.147567		1.00674	0.998067	1.0155	0.163293	94.447
pro-hydroxy-pro	Amino Acid	Urea cycle; Arginine and Proline Metabolism	BMI	Inverse variance weighted (fixed effects)	10	0.0183596	0.00772117	0.0174152	0.633334	1.01853	1.00323	1.03406	0.0254314	21.3901
pro-hydroxy-pro	Amino Acid	Urea cycle; Arginine and Proline Metabolism	BMI	Maximum likelihood	10	0.0187439	0.00797717	0.018789		1.01892	1.00311	1.03498	0.0254314	21.3901
pro-hydroxy-pro	Amino Acid	Urea cycle; Arginine and Proline Metabolism	BMI	MR Egger	10	0.00150765	0.036874	0.968388		1.00151	0.93168	1.07657	0.0254314	21.3901
pro-hydroxy-pro	Amino Acid	Urea cycle; Arginine and Proline Metabolism	BMI	Weighted median	10	0.0162005	0.0106972	0.12991		1.01633	0.995245	1.03787	0.0254314	21.3901
pro-hydroxy-pro	Amino Acid	Urea cycle; Arginine and Proline Metabolism	BMI	Weighted mode	10	0.0301745	0.0181418	0.130622		1.03063	0.994631	1.06794	0.0254314	21.3901
retinol (Vitamin A) / linoleoyl-arachidonoyl-glycerol (18:2/20:4) [1]*	Cofactors and Vitamins / Lipid	N.A.	BMI	Inverse variance weighted (fixed effects)	9	0.00963354	0.00486314	0.047599	0.879668	1.00968	1.0001	1.01935	0.0587398	52.7465
retinol (Vitamin A) / linoleoyl-arachidonoyl-glycerol (18:2/20:4) [1]*	Cofactors and Vitamins / Lipid	N.A.	BMI	Maximum likelihood	9	0.00972075	0.004914	0.0479092		1.00977	1.00009	1.01954	0.0587398	52.7465
retinol (Vitamin A) / linoleoyl-arachidonoyl-glycerol (18:2/20:4) [1]*	Cofactors and Vitamins / Lipid	N.A.	BMI	MR Egger	9	0.0162821	0.00954828	0.13192		1.01642	0.99757	1.03562	0.0587398	52.7465
retinol (Vitamin A) / linoleoyl-arachidonoyl-glycerol (18:2/20:4) [1]*	Cofactors and Vitamins / Lipid	N.A.	BMI	Weighted median	9	0.0116633	0.00577781	0.0435245		1.01173	1.00034	1.02325	0.0587398	52.7465
retinol (Vitamin A) / linoleoyl-arachidonoyl-glycerol (18:2/20:4) [1]*	Cofactors and Vitamins / Lipid	N.A.	BMI	Weighted mode	9	0.0123336	0.00592126	0.0707912		1.01241	1.00073	1.02423	0.0587398	52.7465
S-adenosylhomocysteine (SAH)	Amino Acid	Methionine, Cysteine, SAM and Taurine Metabolism	BMI	Inverse variance weighted (fixed effects)	11	0.0154891	0.00590554	0.00872092	0.517307	1.01561	1.00392	1.02743	0.052561	30.9158
S-adenosylhomocysteine (SAH)	Amino Acid	Methionine, Cysteine, SAM and Taurine Metabolism	BMI	Maximum likelihood	11	0.0158246	0.00603626	0.00875202		1.01595	1.004	1.02804	0.052561	30.9158
S-adenosylhomocysteine (SAH)	Amino Acid	Methionine, Cysteine, SAM and Taurine Metabolism	BMI	MR Egger	11	-0.00167431	0.0154685	0.91618		0.998327	0.968514	1.02906	0.052561	30.9158
S-adenosylhomocysteine (SAH)	Amino Acid	Methionine, Cysteine, SAM and Taurine Metabolism	BMI	Weighted median	11	0.0163636	0.00780685	0.0360773		1.0165	1.00106	1.03217	0.052561	30.9158
S-adenosylhomocysteine (SAH)	Amino Acid	Methionine, Cysteine, SAM and Taurine Metabolism	BMI	Weighted mode	11	0.00851799	0.0096983	0.400393		1.00855	0.989564	1.02791	0.052561	30.9158
serine	Amino Acid	Glycine, Serine and Threonine Metabolism	BMI	Inverse variance weighted (fixed effects)	16	0.010001	0.00480158	0.0372649	0.666145	1.01005	1.00059	1.0196	0.0679086	37.5847
serine	Amino Acid	Glycine, Serine and Threonine Metabolism	BMI	Maximum likelihood	16	0.0102721	0.00487223	0.0350061		1.01033	1.00072	1.02002	0.0679086	37.5847
serine	Amino Acid	Glycine, Serine and Threonine Metabolism	BMI	MR Egger	16	0.00467899	0.0120334	0.703249		1.00469	0.981271	1.02867	0.0679086	37.5847
serine	Amino Acid	Glycine, Serine and Threonine Metabolism	BMI	Weighted median	16	0.00760719	0.00663327	0.251454		1.00764	0.994621	1.02082	0.0679086	37.5847
serine	Amino Acid	Glycine, Serine and Threonine Metabolism	BMI	Weighted mode	16	0.00322187	0.00789387	0.688931		1.00323	0.987825	1.01887	0.0679086	37.5847
sphingomyelin (d18:1/20:2, d18:2/20:1, d16:1/22:2)*	Lipid	Sphingomyelins	BMI	Inverse variance weighted (fixed effects)	8	0.0142263	0.00619031	0.0215533	0.652662	1.01433	1.0021	1.02671	0.0458977	48.7971
sphingomyelin (d18:1/20:2, d18:2/20:1, d16:1/22:2)*	Lipid	Sphingomyelins	BMI	Maximum likelihood	8	0.0143204	0.00625443	0.0220426		1.01442	1.00206	1.02694	0.0458977	48.7971
sphingomyelin (d18:1/20:2, d18:2/20:1, d16:1/22:2)*	Lipid	Sphingomyelins	BMI	MR Egger	8	0.0299428	0.0162419	0.114812		1.0304	0.99811	1.06373	0.0458977	48.7971
sphingomyelin (d18:1/20:2, d18:2/20:1, d16:1/22:2)*	Lipid	Sphingomyelins	BMI	Weighted median	8	0.015062	0.0078147	0.0539311		1.01518	0.999745	1.03084	0.0458977	48.7971
sphingomyelin (d18:1/20:2, d18:2/20:1, d16:1/22:2)*	Lipid	Sphingomyelins	BMI	Weighted mode	8	0.0158342	0.00829635	0.0979627		1.01596	0.999573	1.03262	0.0458977	48.7971
succinylcarnitine (C4-DC)	Energy	TCA Cycle	BMI	Inverse variance weighted (fixed effects)	11	0.0118384	0.00559173	0.0342495	0.666145	1.01191	1.00088	1.02306	0.0513262	40.3314
succinylcarnitine (C4-DC)	Energy	TCA Cycle	BMI	Maximum likelihood	11	0.0119851	0.00566479	0.0343682		1.01206	1.00088	1.02336	0.0513262	40.3314
succinylcarnitine (C4-DC)	Energy	TCA Cycle	BMI	MR Egger	11	0.00359629	0.0160956	0.828188		1.0036	0.972436	1.03577	0.0513262	40.3314
succinylcarnitine (C4-DC)	Energy	TCA Cycle	BMI	Weighted median	11	0.0119172	0.0075237	0.113203		1.01199	0.997175	1.02702	0.0513262	40.3314
succinylcarnitine (C4-DC)	Energy	TCA Cycle	BMI	Weighted mode	11	0.0122814	0.00843277	0.175955		1.01236	0.995762	1.02923	0.0513262	40.3314
taurochenodeoxycholic acid 3-sulfate	Lipid	Secondary Bile Acid Metabolism	BMI	Inverse variance weighted (fixed effects)	10	0.0168696	0.00587377	0.00407865	0.517307	1.01701	1.00537	1.02879	0.0434352	32.4482
taurochenodeoxycholic acid 3-sulfate	Lipid	Secondary Bile Acid Metabolism	BMI	Maximum likelihood	10	0.0170932	0.00598054	0.00426132		1.01724	1.00539	1.02923	0.0434352	32.4482
taurochenodeoxycholic acid 3-sulfate	Lipid	Secondary Bile Acid Metabolism	BMI	MR Egger	10	0.00538697	0.0176224	0.767644		1.0054	0.971268	1.04073	0.0434352	32.4482
taurochenodeoxycholic acid 3-sulfate	Lipid	Secondary Bile Acid Metabolism	BMI	Weighted median	10	0.0193878	0.00749511	0.00968924		1.01958	1.00471	1.03467	0.0434352	32.4482
taurochenodeoxycholic acid 3-sulfate	Lipid	Secondary Bile Acid Metabolism	BMI	Weighted mode	10	0.0231954	0.0107642	0.0595621		1.02347	1.0021	1.04529	0.0434352	32.4482
taurocholate / oxalate (ethanedioate)	Lipid / Cofactors and Vitamins	N.A.	BMI	Inverse variance weighted (fixed effects)	7	-0.0274145	0.00884306	0.00193444	0.597743	0.972958	0.956239	0.989969	0.0193804	21.8725
taurocholate / oxalate (ethanedioate)	Lipid / Cofactors and Vitamins	N.A.	BMI	Maximum likelihood	7	-0.0277583	0.00918478	0.00250938		0.972623	0.955271	0.990291	0.0193804	21.8725
taurocholate / oxalate (ethanedioate)	Lipid / Cofactors and Vitamins	N.A.	BMI	MR Egger	7	-0.0655542	0.0421988	0.181024		0.936548	0.862204	1.0173	0.0193804	21.8725
taurocholate / oxalate (ethanedioate)	Lipid / Cofactors and Vitamins	N.A.	BMI	Weighted median	7	-0.0328298	0.0109789	0.00278733		0.967703	0.947102	0.988753	0.0193804	21.8725
taurocholate / oxalate (ethanedioate)	Lipid / Cofactors and Vitamins	N.A.	BMI	Weighted mode	7	-0.0362305	0.0167536	0.0738167		0.964418	0.933264	0.996612	0.0193804	21.8725
taurolithocholate 3-sulfate	Lipid	Secondary Bile Acid Metabolism	BMI	Inverse variance weighted (fixed effects)	6	0.0184952	0.00785244	0.0185055	0.636711	1.01867	1.00311	1.03447	0.0255593	35.4844
taurolithocholate 3-sulfate	Lipid	Secondary Bile Acid Metabolism	BMI	Maximum likelihood	6	0.0187084	0.00798542	0.0191387		1.01888	1.00306	1.03496	0.0255593	35.4844
taurolithocholate 3-sulfate	Lipid	Secondary Bile Acid Metabolism	BMI	MR Egger	6	0.00496411	0.0154748	0.764432		1.00498	0.974953	1.03592	0.0255593	35.4844
taurolithocholate 3-sulfate	Lipid	Secondary Bile Acid Metabolism	BMI	Weighted median	6	0.0168356	0.0101472	0.0970884		1.01698	0.996952	1.03741	0.0255593	35.4844
taurolithocholate 3-sulfate	Lipid	Secondary Bile Acid Metabolism	BMI	Weighted mode	6	0.00792026	0.0123443	0.549376		1.00795	0.983857	1.03264	0.0255593	35.4844
trans-2-hexenoylglycine	Lipid	Fatty Acid Metabolism (Acyl Glycine)	BMI	Inverse variance weighted (fixed effects)	7	-0.0170593	0.00795938	0.0320898	0.666145	0.983085	0.967868	0.998542	0.0271148	26.0271
trans-2-hexenoylglycine	Lipid	Fatty Acid Metabolism (Acyl Glycine)	BMI	Maximum likelihood	7	-0.01724	0.00809399	0.0331734		0.982908	0.967438	0.998625	0.0271148	26.0271
trans-2-hexenoylglycine	Lipid	Fatty Acid Metabolism (Acyl Glycine)	BMI	MR Egger	7	-0.00436673	0.0289386	0.885956		0.995643	0.940742	1.05375	0.0271148	26.0271
trans-2-hexenoylglycine	Lipid	Fatty Acid Metabolism (Acyl Glycine)	BMI	Weighted median	7	-0.0153873	0.00998574	0.123334		0.98473	0.965645	1.00419	0.0271148	26.0271
trans-2-hexenoylglycine	Lipid	Fatty Acid Metabolism (Acyl Glycine)	BMI	Weighted mode	7	-0.0150909	0.0132935	0.299593		0.985022	0.959689	1.01102	0.0271148	26.0271
tyrosine	Amino Acid	Tyrosine Metabolism	BMI	Inverse variance weighted (fixed effects)	8	-0.0178341	0.00844328	0.0346669	0.666145	0.982324	0.966201	0.998716	0.0210204	22.1239
tyrosine	Amino Acid	Tyrosine Metabolism	BMI	Maximum likelihood	8	-0.0187018	0.00876992	0.032966		0.981472	0.964746	0.998488	0.0210204	22.1239
tyrosine	Amino Acid	Tyrosine Metabolism	BMI	MR Egger	8	-0.0265173	0.0340054	0.46515		0.973831	0.91104	1.04095	0.0210204	22.1239
tyrosine	Amino Acid	Tyrosine Metabolism	BMI	Weighted median	8	-0.0264978	0.0112297	0.0182944		0.97385	0.95265	0.995523	0.0210204	22.1239
tyrosine	Amino Acid	Tyrosine Metabolism	BMI	Weighted mode	8	-0.0309891	0.0184296	0.136552		0.969486	0.935091	1.00515	0.0210204	22.1239
X-11849	Unknown	Unknown	BMI	Inverse variance weighted (fixed effects)	11	-0.0155642	0.00718975	0.0304052	0.666145	0.984556	0.970779	0.998529	0.0308629	22.1965
X-11849	Unknown	Unknown	BMI	Maximum likelihood	11	-0.0151579	0.00736621	0.0396134		0.984956	0.970838	0.99928	0.0308629	22.1965
X-11849	Unknown	Unknown	BMI	MR Egger	11	-0.0298916	0.0190581	0.151223		0.970551	0.934966	1.00749	0.0308629	22.1965
X-11849	Unknown	Unknown	BMI	Weighted median	11	-0.0213403	0.00963161	0.0267155		0.978886	0.96058	0.997541	0.0308629	22.1965
X-11849	Unknown	Unknown	BMI	Weighted mode	11	-0.0238152	0.0156353	0.158694		0.976466	0.946996	1.00685	0.0308629	22.1965
X-12847	Unknown	Unknown	BMI	Inverse variance weighted (fixed effects)	9	-0.0197561	0.00700967	0.00482631	0.517307	0.980438	0.96706	0.994001	0.0306865	27.3666
X-12847	Unknown	Unknown	BMI	Maximum likelihood	9	-0.0203468	0.00724784	0.00499605		0.979859	0.966038	0.993878	0.0306865	27.3666
X-12847	Unknown	Unknown	BMI	MR Egger	9	-0.0395767	0.0264618	0.178408		0.961196	0.912614	1.01236	0.0306865	27.3666
X-12847	Unknown	Unknown	BMI	Weighted median	9	-0.0158364	0.00977176	0.105096		0.984288	0.965616	1.00332	0.0306865	27.3666
X-12847	Unknown	Unknown	BMI	Weighted mode	9	-0.0131558	0.0120781	0.307774		0.98693	0.963841	1.01057	0.0306865	27.3666
X-12849	Unknown	Unknown	BMI	Inverse variance weighted (fixed effects)	5	-0.0228066	0.010158	0.0247566	0.658768	0.977451	0.958183	0.997107	0.0147552	22.6111
X-12849	Unknown	Unknown	BMI	Maximum likelihood	5	-0.0235091	0.0105722	0.0261708		0.976765	0.956733	0.997216	0.0147552	22.6111
X-12849	Unknown	Unknown	BMI	MR Egger	5	-0.0596824	0.0365555	0.201047		0.942064	0.876927	1.01204	0.0147552	22.6111
X-12849	Unknown	Unknown	BMI	Weighted median	5	-0.0308468	0.0132349	0.0197679		0.969624	0.944795	0.995106	0.0147552	22.6111
X-12849	Unknown	Unknown	BMI	Weighted mode	5	-0.0330074	0.0199033	0.172578		0.967531	0.930514	1.00602	0.0147552	22.6111
X-21442	Unknown	Unknown	BMI	Inverse variance weighted (fixed effects)	5	-0.0229369	0.0089548	0.0104248	0.561298	0.977324	0.96032	0.994629	0.0192101	26.7197
X-21442	Unknown	Unknown	BMI	Maximum likelihood	5	-0.0230835	0.00921307	0.0122274		0.977181	0.959694	0.994987	0.0192101	26.7197
X-21442	Unknown	Unknown	BMI	MR Egger	5	-0.0228573	0.0392407	0.601127		0.977402	0.905046	1.05554	0.0192101	26.7197
X-21442	Unknown	Unknown	BMI	Weighted median	5	-0.0206362	0.0112621	0.0668975		0.979575	0.958189	1.00144	0.0192101	26.7197
X-21442	Unknown	Unknown	BMI	Weighted mode	5	-0.018165	0.0147603	0.285866		0.981999	0.953997	1.01082	0.0192101	26.7197
X-22776	Unknown	Unknown	BMI	Inverse variance weighted (fixed effects)	5	-0.0228812	0.0101464	0.0241275	0.658076	0.977379	0.958133	0.99701	0.0149365	21.0402
X-22776	Unknown	Unknown	BMI	Maximum likelihood	5	-0.0235899	0.0105709	0.0256424		0.976686	0.956658	0.997133	0.0149365	21.0402
X-22776	Unknown	Unknown	BMI	MR Egger	5	-0.0323961	0.0365609	0.440835		0.968123	0.901175	1.04004	0.0149365	21.0402
X-22776	Unknown	Unknown	BMI	Weighted median	5	-0.0308265	0.0138873	0.0264344		0.969644	0.943607	0.996399	0.0149365	21.0402
X-22776	Unknown	Unknown	BMI	Weighted mode	5	-0.0362082	0.0195047	0.136972		0.964439	0.928266	1.00202	0.0149365	21.0402
X-23654	Unknown	Unknown	BMI	Inverse variance weighted (fixed effects)	14	-0.00964766	0.00482561	0.04558	0.684129	0.990399	0.981076	0.999811	0.0701655	44.3382
X-23654	Unknown	Unknown	BMI	Maximum likelihood	14	-0.00985683	0.00490153	0.0443287		0.990192	0.980724	0.99975	0.0701655	44.3382
X-23654	Unknown	Unknown	BMI	MR Egger	14	-0.00257843	0.00967888	0.794455		0.997425	0.978681	1.01653	0.0701655	44.3382
X-23654	Unknown	Unknown	BMI	Weighted median	14	-0.00875849	0.00662772	0.186337		0.99128	0.978486	1.00424	0.0701655	44.3382
X-23654	Unknown	Unknown	BMI	Weighted mode	14	-0.00760679	0.00773362	0.343265		0.992422	0.977492	1.00758	0.0701655	44.3382
X-24306	Unknown	Unknown	BMI	Inverse variance weighted (fixed effects)	10	0.0161099	0.00751108	0.0319678	0.666145	1.01624	1.00139	1.03131	0.0267523	22.1633
X-24306	Unknown	Unknown	BMI	Maximum likelihood	10	0.016496	0.00768533	0.0318384		1.01663	1.00143	1.03206	0.0267523	22.1633
X-24306	Unknown	Unknown	BMI	MR Egger	10	0.029662	0.0268977	0.302192		1.03011	0.977206	1.08587	0.0267523	22.1633
X-24306	Unknown	Unknown	BMI	Weighted median	10	0.0151863	0.0100461	0.130621		1.0153	0.995506	1.03549	0.0267523	22.1633
X-24306	Unknown	Unknown	BMI	Weighted mode	10	0.0166092	0.0158922	0.323227		1.01675	0.985566	1.04892	0.0267523	22.1633
X-24947	Unknown	Unknown	BMI	Inverse variance weighted (fixed effects)	13	0.0128215	0.00515424	0.012862	0.561298	1.0129	1.00272	1.02319	0.0586066	38.2534
X-24947	Unknown	Unknown	BMI	Maximum likelihood	13	0.0130351	0.00523825	0.0128302		1.01312	1.00277	1.02358	0.0586066	38.2534
X-24947	Unknown	Unknown	BMI	MR Egger	13	0.02281	0.0133043	0.114439		1.02307	0.996739	1.0501	0.0586066	38.2534
X-24947	Unknown	Unknown	BMI	Weighted median	13	0.0164063	0.00657727	0.0126175		1.01654	1.00352	1.02973	0.0586066	38.2534
X-24947	Unknown	Unknown	BMI	Weighted mode	13	0.0184262	0.0085427	0.0519942		1.0186	1.00168	1.0358	0.0586066	38.2534
X-24970	Unknown	Unknown	BMI	Inverse variance weighted (fixed effects)	8	-0.0175291	0.00861224	0.0418132	0.684129	0.982624	0.966176	0.999351	0.0208535	21.9738
X-24970	Unknown	Unknown	BMI	Maximum likelihood	8	-0.0178823	0.00882147	0.042649		0.982277	0.965439	0.999408	0.0208535	21.9738
X-24970	Unknown	Unknown	BMI	MR Egger	8	-0.0200544	0.0345822	0.583083		0.980145	0.915912	1.04888	0.0208535	21.9738
X-24970	Unknown	Unknown	BMI	Weighted median	8	-0.0184053	0.0110715	0.0964333		0.981763	0.960688	1.0033	0.0208535	21.9738
X-24970	Unknown	Unknown	BMI	Weighted mode	8	-0.0168462	0.0172931	0.362434		0.983295	0.950525	1.01719	0.0208535	21.9738
X-25790	Unknown	Unknown	BMI	Inverse variance weighted (fixed effects)	4	0.0316629	0.0135481	0.0194357	0.642554	1.03217	1.00512	1.05995	0.0103602	21.5026
X-25790	Unknown	Unknown	BMI	Maximum likelihood	4	0.0317984	0.0140042	0.023169		1.03231	1.00436	1.06104	0.0103602	21.5026
X-25790	Unknown	Unknown	BMI	MR Egger	4	0.00326591	0.0753773	0.969377		1.00327	0.865478	1.163	0.0103602	21.5026
X-25790	Unknown	Unknown	BMI	Weighted median	4	0.034256	0.0160067	0.0323462		1.03485	1.00289	1.06783	0.0103602	21.5026
X-25790	Unknown	Unknown	BMI	Weighted mode	4	0.0382195	0.0212195	0.169485		1.03896	0.996635	1.08308	0.0103602	21.5026
(S)-a-amino-omega-caprolactam	Xenobiotics	Food Component/Plant	WHR	Inverse variance weighted (fixed effects)	10	0.0181612	0.00848129	0.0322477	0.731367	1.01833	1.00154	1.0354	0.0309214	26.0817
(S)-a-amino-omega-caprolactam	Xenobiotics	Food Component/Plant	WHR	Maximum likelihood	10	0.0189151	0.00871145	0.0299091		1.0191	1.00184	1.03665	0.0309214	26.0817
(S)-a-amino-omega-caprolactam	Xenobiotics	Food Component/Plant	WHR	MR Egger	10	0.0336161	0.0210204	0.148442		1.03419	0.992445	1.07769	0.0309214	26.0817
(S)-a-amino-omega-caprolactam	Xenobiotics	Food Component/Plant	WHR	Weighted median	10	0.0256843	0.0118147	0.0297098		1.02602	1.00253	1.05005	0.0309214	26.0817
(S)-a-amino-omega-caprolactam	Xenobiotics	Food Component/Plant	WHR	Weighted mode	10	0.0323933	0.017862	0.103156		1.03292	0.997387	1.06973	0.0309214	26.0817
1-linoleoyl-GPE (18:2)*	Lipid	Lysophospholipid	WHR	Inverse variance weighted (fixed effects)	27	-0.00845483	0.00401152	0.0350624	0.731367	0.991581	0.983815	0.999408	0.105855	36.1781
1-linoleoyl-GPE (18:2)*	Lipid	Lysophospholipid	WHR	Maximum likelihood	27	-0.00858308	0.00406461	0.0347154		0.991454	0.983586	0.999384	0.105855	36.1781
1-linoleoyl-GPE (18:2)*	Lipid	Lysophospholipid	WHR	MR Egger	27	-0.00822181	0.00784457	0.304625		0.991812	0.976679	1.00718	0.105855	36.1781
1-linoleoyl-GPE (18:2)*	Lipid	Lysophospholipid	WHR	Weighted median	27	-0.00624442	0.00568898	0.272364		0.993775	0.982756	1.00492	0.105855	36.1781
1-linoleoyl-GPE (18:2)*	Lipid	Lysophospholipid	WHR	Weighted mode	27	-0.00603664	0.00604472	0.327162		0.993982	0.982275	1.00583	0.105855	36.1781
1-methylnicotinamide	Cofactors and Vitamins	Nicotinate and Nicotinamide Metabolism	WHR	Inverse variance weighted (fixed effects)	17	-0.0135574	0.00632835	0.0321672	0.731367	0.986534	0.974373	0.998847	0.0466102	23.5127
1-methylnicotinamide	Cofactors and Vitamins	Nicotinate and Nicotinamide Metabolism	WHR	Maximum likelihood	17	-0.0139636	0.00647354	0.0310036		0.986133	0.9737	0.998725	0.0466102	23.5127
1-methylnicotinamide	Cofactors and Vitamins	Nicotinate and Nicotinamide Metabolism	WHR	MR Egger	17	-0.0418549	0.018043	0.0348676		0.959009	0.925687	0.99353	0.0466102	23.5127
1-methylnicotinamide	Cofactors and Vitamins	Nicotinate and Nicotinamide Metabolism	WHR	Weighted median	17	-0.0150751	0.00875088	0.0849437		0.985038	0.968287	1.00208	0.0466102	23.5127
1-methylnicotinamide	Cofactors and Vitamins	Nicotinate and Nicotinamide Metabolism	WHR	Weighted mode	17	-0.0169383	0.0158079	0.299838		0.983204	0.953208	1.01414	0.0466102	23.5127
1-oleoyl-GPE (18:1)	Lipid	Lysophospholipid	WHR	Inverse variance weighted (fixed effects)	21	-0.0131249	0.00566605	0.0205358	0.731367	0.986961	0.976061	0.997983	0.0582723	24.3416
1-oleoyl-GPE (18:1)	Lipid	Lysophospholipid	WHR	Maximum likelihood	21	-0.0132779	0.00575931	0.0211403		0.98681	0.975733	0.998012	0.0582723	24.3416
1-oleoyl-GPE (18:1)	Lipid	Lysophospholipid	WHR	MR Egger	21	-0.00227205	0.0141522	0.874147		0.997731	0.970436	1.02579	0.0582723	24.3416
1-oleoyl-GPE (18:1)	Lipid	Lysophospholipid	WHR	Weighted median	21	-0.0109561	0.00769219	0.154355		0.989104	0.974303	1.00413	0.0582723	24.3416
1-oleoyl-GPE (18:1)	Lipid	Lysophospholipid	WHR	Weighted mode	21	-0.00667386	0.0138825	0.635919		0.993348	0.966684	1.02075	0.0582723	24.3416
1-palmitoleoylglycerol (16:1)*	Lipid	Monoacylglycerol	WHR	Inverse variance weighted (fixed effects)	30	0.00895208	0.00427643	0.0363175	0.731367	1.00899	1.00057	1.01748	0.0999124	23.6843
1-palmitoleoylglycerol (16:1)*	Lipid	Monoacylglycerol	WHR	Maximum likelihood	30	0.00901717	0.00433237	0.0374021		1.00906	1.00053	1.01766	0.0999124	23.6843
1-palmitoleoylglycerol (16:1)*	Lipid	Monoacylglycerol	WHR	MR Egger	30	0.00866611	0.00995535	0.391431		1.0087	0.989212	1.02858	0.0999124	23.6843
1-palmitoleoylglycerol (16:1)*	Lipid	Monoacylglycerol	WHR	Weighted median	30	0.00605752	0.00580623	0.29682		1.00608	0.994691	1.01759	0.0999124	23.6843
1-palmitoleoylglycerol (16:1)*	Lipid	Monoacylglycerol	WHR	Weighted mode	30	0.00465822	0.0118156	0.696285		1.00467	0.98167	1.02821	0.0999124	23.6843
1-palmitoyl-2-linoleoyl-GPE (16:0/18:2)	Lipid	Phosphatidylethanolamine (PE)	WHR	Inverse variance weighted (fixed effects)	20	-0.00673956	0.00313274	0.0314501	0.731367	0.993283	0.987203	0.999401	0.201983	104.343
1-palmitoyl-2-linoleoyl-GPE (16:0/18:2)	Lipid	Phosphatidylethanolamine (PE)	WHR	Maximum likelihood	20	-0.00681302	0.00315378	0.0307519		0.99321	0.98709	0.999369	0.201983	104.343
1-palmitoyl-2-linoleoyl-GPE (16:0/18:2)	Lipid	Phosphatidylethanolamine (PE)	WHR	MR Egger	20	-0.00792618	0.00544171	0.162461		0.992105	0.98158	1.00274	0.201983	104.343
1-palmitoyl-2-linoleoyl-GPE (16:0/18:2)	Lipid	Phosphatidylethanolamine (PE)	WHR	Weighted median	20	-0.00718751	0.00409019	0.0788744		0.992838	0.984911	1.00083	0.201983	104.343
1-palmitoyl-2-linoleoyl-GPE (16:0/18:2)	Lipid	Phosphatidylethanolamine (PE)	WHR	Weighted mode	20	-0.00669211	0.00360507	0.0789867		0.99333	0.986336	1.00037	0.201983	104.343
1-palmitoyl-2-oleoyl-GPE (16:0/18:1)	Lipid	Phosphatidylethanolamine (PE)	WHR	Inverse variance weighted (fixed effects)	29	-0.00856274	0.00352856	0.0152369	0.731367	0.991474	0.98464	0.998355	0.136516	44.8785
1-palmitoyl-2-oleoyl-GPE (16:0/18:1)	Lipid	Phosphatidylethanolamine (PE)	WHR	Maximum likelihood	29	-0.00867076	0.00356797	0.0150918		0.991367	0.984458	0.998324	0.136516	44.8785
1-palmitoyl-2-oleoyl-GPE (16:0/18:1)	Lipid	Phosphatidylethanolamine (PE)	WHR	MR Egger	29	-0.00824177	0.0074402	0.277748		0.991792	0.977434	1.00636	0.136516	44.8785
1-palmitoyl-2-oleoyl-GPE (16:0/18:1)	Lipid	Phosphatidylethanolamine (PE)	WHR	Weighted median	29	-0.0105552	0.00542772	0.0518127		0.9895	0.979029	1.00008	0.136516	44.8785
1-palmitoyl-2-oleoyl-GPE (16:0/18:1)	Lipid	Phosphatidylethanolamine (PE)	WHR	Weighted mode	29	-0.0110562	0.00551696	0.0548267		0.989005	0.978368	0.999757	0.136516	44.8785
1-stearoyl-GPC (18:0)	Lipid	Lysophospholipid	WHR	Inverse variance weighted (fixed effects)	28	0.011233	0.00483299	0.0201126	0.731367	1.0113	1.00176	1.02092	0.0783028	24.9131
1-stearoyl-GPC (18:0)	Lipid	Lysophospholipid	WHR	Maximum likelihood	28	0.0114147	0.00493062	0.0206092		1.01148	1.00175	1.0213	0.0783028	24.9131
1-stearoyl-GPC (18:0)	Lipid	Lysophospholipid	WHR	MR Egger	28	0.00654865	0.011295	0.56705		1.00657	0.984531	1.0291	0.0783028	24.9131
1-stearoyl-GPC (18:0)	Lipid	Lysophospholipid	WHR	Weighted median	28	0.0146912	0.00693247	0.0340751		1.0148	1.0011	1.02868	0.0783028	24.9131
1-stearoyl-GPC (18:0)	Lipid	Lysophospholipid	WHR	Weighted mode	28	0.018385	0.0120586	0.138978		1.01856	0.994764	1.04292	0.0783028	24.9131
1,2-dilinoleoyl-GPE (18:2/18:2)*	Lipid	Phosphatidylethanolamine (PE)	WHR	Inverse variance weighted (fixed effects)	22	-0.0111292	0.00428928	0.00946862	0.731367	0.988933	0.980653	0.997281	0.0944523	32.1494
1,2-dilinoleoyl-GPE (18:2/18:2)*	Lipid	Phosphatidylethanolamine (PE)	WHR	Maximum likelihood	22	-0.0112008	0.00434949	0.0100181		0.988862	0.980467	0.997328	0.0944523	32.1494
1,2-dilinoleoyl-GPE (18:2/18:2)*	Lipid	Phosphatidylethanolamine (PE)	WHR	MR Egger	22	-0.00433193	0.0101448	0.673935		0.995677	0.976075	1.01567	0.0944523	32.1494
1,2-dilinoleoyl-GPE (18:2/18:2)*	Lipid	Phosphatidylethanolamine (PE)	WHR	Weighted median	22	-0.0082554	0.00670066	0.217939		0.991779	0.978838	1.00489	0.0944523	32.1494
1,2-dilinoleoyl-GPE (18:2/18:2)*	Lipid	Phosphatidylethanolamine (PE)	WHR	Weighted mode	22	-0.0079281	0.00688385	0.26239		0.992103	0.978807	1.00558	0.0944523	32.1494
2-acetamidophenol sulfate	Xenobiotics	Food Component/Plant	WHR	Inverse variance weighted (fixed effects)	17	-0.0131644	0.00611242	0.031263	0.731367	0.986922	0.975169	0.998817	0.0512741	22.1458
2-acetamidophenol sulfate	Xenobiotics	Food Component/Plant	WHR	Maximum likelihood	17	-0.0133742	0.00623115	0.0318456		0.986715	0.974737	0.99884	0.0512741	22.1458
2-acetamidophenol sulfate	Xenobiotics	Food Component/Plant	WHR	MR Egger	17	-0.0107854	0.0136335	0.441221		0.989273	0.963188	1.01606	0.0512741	22.1458
2-acetamidophenol sulfate	Xenobiotics	Food Component/Plant	WHR	Weighted median	17	-0.0199707	0.00797073	0.0122275		0.980227	0.965033	0.995661	0.0512741	22.1458
2-acetamidophenol sulfate	Xenobiotics	Food Component/Plant	WHR	Weighted mode	17	-0.0235945	0.0147848	0.130079		0.976682	0.948785	1.0054	0.0512741	22.1458
2-oxoarginine*	Amino Acid	Urea cycle; Arginine and Proline Metabolism	WHR	Inverse variance weighted (fixed effects)	20	0.0144017	0.00554124	0.00934955	0.731367	1.01451	1.00355	1.02558	0.059462	25.927
2-oxoarginine*	Amino Acid	Urea cycle; Arginine and Proline Metabolism	WHR	Maximum likelihood	20	0.0147821	0.00570128	0.0095208		1.01489	1.00361	1.0263	0.059462	25.927
2-oxoarginine*	Amino Acid	Urea cycle; Arginine and Proline Metabolism	WHR	MR Egger	20	0.0101512	0.0151923	0.512496		1.0102	0.980566	1.04074	0.059462	25.927
2-oxoarginine*	Amino Acid	Urea cycle; Arginine and Proline Metabolism	WHR	Weighted median	20	0.0132897	0.00800151	0.0967349		1.01338	0.99761	1.0294	0.059462	25.927
2-oxoarginine*	Amino Acid	Urea cycle; Arginine and Proline Metabolism	WHR	Weighted mode	20	0.0101416	0.0141129	0.48113		1.01019	0.982633	1.03853	0.059462	25.927
2,3-dihydroxy-2-methylbutyrate	Amino Acid	Leucine, Isoleucine and Valine Metabolism	WHR	Inverse variance weighted (fixed effects)	12	-0.0218792	0.00798639	0.00615223	0.731367	0.978358	0.963163	0.993794	0.0320388	22.08
2,3-dihydroxy-2-methylbutyrate	Amino Acid	Leucine, Isoleucine and Valine Metabolism	WHR	Maximum likelihood	12	-0.022487	0.00824624	0.00639248		0.977764	0.962088	0.993696	0.0320388	22.08
2,3-dihydroxy-2-methylbutyrate	Amino Acid	Leucine, Isoleucine and Valine Metabolism	WHR	MR Egger	12	-0.0241069	0.0194161	0.242719		0.976181	0.93973	1.01405	0.0320388	22.08
2,3-dihydroxy-2-methylbutyrate	Amino Acid	Leucine, Isoleucine and Valine Metabolism	WHR	Weighted median	12	-0.0276609	0.0109946	0.0118745		0.972718	0.951981	0.993907	0.0320388	22.08
2,3-dihydroxy-2-methylbutyrate	Amino Acid	Leucine, Isoleucine and Valine Metabolism	WHR	Weighted mode	12	-0.0304066	0.0178162	0.115917		0.970051	0.936762	1.00452	0.0320388	22.08
21-hydroxypregnenolone disulfate	Lipid	Pregnenolone Steroids	WHR	Inverse variance weighted (fixed effects)	29	0.0150852	0.00498344	0.00246943	0.731367	1.0152	1.00533	1.02516	0.088147	27.007
21-hydroxypregnenolone disulfate	Lipid	Pregnenolone Steroids	WHR	Maximum likelihood	29	0.0151695	0.00508564	0.00285622		1.01529	1.00522	1.02546	0.088147	27.007
21-hydroxypregnenolone disulfate	Lipid	Pregnenolone Steroids	WHR	MR Egger	29	0.0150766	0.0117886	0.211811		1.01519	0.992003	1.03892	0.088147	27.007
21-hydroxypregnenolone disulfate	Lipid	Pregnenolone Steroids	WHR	Weighted median	29	0.0181012	0.00695867	0.00928854		1.01827	1.00447	1.03225	0.088147	27.007
21-hydroxypregnenolone disulfate	Lipid	Pregnenolone Steroids	WHR	Weighted mode	29	0.0182392	0.01408	0.205762		1.01841	0.990686	1.0469	0.088147	27.007
3-(4-hydroxyphenyl)lactate	Amino Acid	Tyrosine Metabolism	WHR	Inverse variance weighted (fixed effects)	23	-0.0160445	0.00535665	0.00274218	0.731367	0.984084	0.973806	0.99447	0.0723832	27.9386
3-(4-hydroxyphenyl)lactate	Amino Acid	Tyrosine Metabolism	WHR	Maximum likelihood	23	-0.0161039	0.00547279	0.00325541		0.984025	0.973526	0.994637	0.0723832	27.9386
3-(4-hydroxyphenyl)lactate	Amino Acid	Tyrosine Metabolism	WHR	MR Egger	23	-0.0273186	0.0152422	0.0875051		0.973051	0.944411	1.00256	0.0723832	27.9386
3-(4-hydroxyphenyl)lactate	Amino Acid	Tyrosine Metabolism	WHR	Weighted median	23	-0.021655	0.00776586	0.00529553		0.978578	0.963796	0.993587	0.0723832	27.9386
3-(4-hydroxyphenyl)lactate	Amino Acid	Tyrosine Metabolism	WHR	Weighted mode	23	-0.0246282	0.0106198	0.0300689		0.975673	0.955574	0.996194	0.0723832	27.9386
3-methylcytidine	Nucleotide	Pyrimidine Metabolism, Cytidine containing	WHR	Inverse variance weighted (fixed effects)	24	0.00512216	0.00247138	0.0382107	0.731367	1.00514	1.00028	1.01002	0.210829	90.0751
3-methylcytidine	Nucleotide	Pyrimidine Metabolism, Cytidine containing	WHR	Maximum likelihood	24	0.00517801	0.00248139	0.0369119		1.00519	1.00031	1.01009	0.210829	90.0751
3-methylcytidine	Nucleotide	Pyrimidine Metabolism, Cytidine containing	WHR	MR Egger	24	0.00642071	0.00340179	0.0723634		1.00644	0.999753	1.01317	0.210829	90.0751
3-methylcytidine	Nucleotide	Pyrimidine Metabolism, Cytidine containing	WHR	Weighted median	24	0.00577167	0.00288286	0.0452777		1.00579	1.00012	1.01149	0.210829	90.0751
3-methylcytidine	Nucleotide	Pyrimidine Metabolism, Cytidine containing	WHR	Weighted mode	24	0.0060701	0.00291837	0.0488605		1.00609	1.00035	1.01186	0.210829	90.0751
3-ureidopropionate	Nucleotide	Pyrimidine Metabolism, Uracil containing	WHR	Inverse variance weighted (fixed effects)	20	0.0143663	0.00559811	0.0102796	0.731367	1.01447	1.0034	1.02566	0.06101	24.4367
3-ureidopropionate	Nucleotide	Pyrimidine Metabolism, Uracil containing	WHR	Maximum likelihood	20	0.0145181	0.00568283	0.0106272		1.01462	1.00339	1.02599	0.06101	24.4367
3-ureidopropionate	Nucleotide	Pyrimidine Metabolism, Uracil containing	WHR	MR Egger	20	0.0239465	0.0126828	0.0752389		1.02424	0.999089	1.05002	0.06101	24.4367
3-ureidopropionate	Nucleotide	Pyrimidine Metabolism, Uracil containing	WHR	Weighted median	20	0.0144138	0.00744831	0.0529691		1.01452	0.999815	1.02944	0.06101	24.4367
3-ureidopropionate	Nucleotide	Pyrimidine Metabolism, Uracil containing	WHR	Weighted mode	20	0.0141542	0.0110985	0.21757		1.01425	0.99243	1.03656	0.06101	24.4367
3,5-dichloro-2,6-dihydroxybenzoic acid	Xenobiotics	Chemical	WHR	Inverse variance weighted (fixed effects)	20	0.0141738	0.00590004	0.0162916	0.731367	1.01427	1.00261	1.02607	0.054131	23.4552
3,5-dichloro-2,6-dihydroxybenzoic acid	Xenobiotics	Chemical	WHR	Maximum likelihood	20	0.0143783	0.00605634	0.0175918		1.01448	1.00251	1.0266	0.054131	23.4552
3,5-dichloro-2,6-dihydroxybenzoic acid	Xenobiotics	Chemical	WHR	MR Egger	20	0.00644276	0.0128042	0.620943		1.00646	0.981519	1.03204	0.054131	23.4552
3,5-dichloro-2,6-dihydroxybenzoic acid	Xenobiotics	Chemical	WHR	Weighted median	20	0.015559	0.00861348	0.0708631		1.01568	0.998677	1.03297	0.054131	23.4552
3,5-dichloro-2,6-dihydroxybenzoic acid	Xenobiotics	Chemical	WHR	Weighted mode	20	0.0288327	0.0163185	0.0933093		1.02925	0.996853	1.0627	0.054131	23.4552
4-acetaminophen sulfate	Xenobiotics	Drug - Analgesics, Anesthetics	WHR	Inverse variance weighted (fixed effects)	18	0.0104935	0.00468842	0.0252103	0.731367	1.01055	1.00131	1.01988	0.0900303	22.9645
4-acetaminophen sulfate	Xenobiotics	Drug - Analgesics, Anesthetics	WHR	Maximum likelihood	18	0.0106287	0.00479022	0.0264978		1.01069	1.00124	1.02022	0.0900303	22.9645
4-acetaminophen sulfate	Xenobiotics	Drug - Analgesics, Anesthetics	WHR	MR Egger	18	0.0208701	0.0110344	0.0768213		1.02109	0.999243	1.04341	0.0900303	22.9645
4-acetaminophen sulfate	Xenobiotics	Drug - Analgesics, Anesthetics	WHR	Weighted median	18	0.00687817	0.00670839	0.305218		1.0069	0.993749	1.02023	0.0900303	22.9645
4-acetaminophen sulfate	Xenobiotics	Drug - Analgesics, Anesthetics	WHR	Weighted mode	18	0.0065773	0.0109307	0.555296		1.0066	0.985263	1.0284	0.0900303	22.9645
5-oxoproline / citrate	Amino Acid / Energy	N.A.	WHR	Inverse variance weighted (fixed effects)	22	0.00671027	0.00332614	0.0436506	0.876811	1.00673	1.00019	1.01332	0.167609	75.3539
5-oxoproline / citrate	Amino Acid / Energy	N.A.	WHR	Maximum likelihood	22	0.00676161	0.0033557	0.0439087		1.00678	1.00018	1.01343	0.167609	75.3539
5-oxoproline / citrate	Amino Acid / Energy	N.A.	WHR	MR Egger	22	0.00920164	0.00463951	0.0612317		1.00924	1.00011	1.01846	0.167609	75.3539
5-oxoproline / citrate	Amino Acid / Energy	N.A.	WHR	Weighted median	22	0.0076309	0.00402244	0.0578169		1.00766	0.999747	1.01564	0.167609	75.3539
5-oxoproline / citrate	Amino Acid / Energy	N.A.	WHR	Weighted mode	22	0.00840362	0.00412651	0.0545061		1.00844	1.00032	1.01663	0.167609	75.3539
5alpha-androstan-3alpha,17beta-diol monosulfate (1)	Lipid	Androgenic Steroids	WHR	Inverse variance weighted (fixed effects)	23	0.010954	0.00441842	0.0131692	0.731367	1.01101	1.0023	1.01981	0.103675	38.14
5alpha-androstan-3alpha,17beta-diol monosulfate (1)	Lipid	Androgenic Steroids	WHR	Maximum likelihood	23	0.0111032	0.0044785	0.0131666		1.01117	1.00233	1.02008	0.103675	38.14
5alpha-androstan-3alpha,17beta-diol monosulfate (1)	Lipid	Androgenic Steroids	WHR	MR Egger	23	0.0115958	0.00913853	0.218364		1.01166	0.993704	1.02995	0.103675	38.14
5alpha-androstan-3alpha,17beta-diol monosulfate (1)	Lipid	Androgenic Steroids	WHR	Weighted median	23	0.0136166	0.00608787	0.0253075		1.01371	1.00169	1.02588	0.103675	38.14
5alpha-androstan-3alpha,17beta-diol monosulfate (1)	Lipid	Androgenic Steroids	WHR	Weighted mode	23	0.0168821	0.00799774	0.0463795		1.01703	1.00121	1.03309	0.103675	38.14
5alpha-pregnan-3beta,20alpha-diol disulfate	Lipid	Progestin Steroids	WHR	Inverse variance weighted (fixed effects)	31	0.0084273	0.00401303	0.03573	0.731367	1.00846	1.00056	1.01643	0.120411	35.7606
5alpha-pregnan-3beta,20alpha-diol disulfate	Lipid	Progestin Steroids	WHR	Maximum likelihood	31	0.00856765	0.00407165	0.0353594		1.0086	1.00059	1.01669	0.120411	35.7606
5alpha-pregnan-3beta,20alpha-diol disulfate	Lipid	Progestin Steroids	WHR	MR Egger	31	0.0171834	0.00836306	0.0490177		1.01733	1.00079	1.03415	0.120411	35.7606
5alpha-pregnan-3beta,20alpha-diol disulfate	Lipid	Progestin Steroids	WHR	Weighted median	31	0.00992277	0.00596287	0.096094		1.00997	0.998237	1.02185	0.120411	35.7606
5alpha-pregnan-3beta,20alpha-diol disulfate	Lipid	Progestin Steroids	WHR	Weighted mode	31	0.0144363	0.00743139	0.061502		1.01454	0.999871	1.02943	0.120411	35.7606
6-bromotryptophan	Amino Acid	Tryptophan Metabolism	WHR	Inverse variance weighted (fixed effects)	21	-0.00984244	0.00368626	0.00758439	0.731367	0.990206	0.983077	0.997386	0.13515	60.96
6-bromotryptophan	Amino Acid	Tryptophan Metabolism	WHR	Maximum likelihood	21	-0.0101373	0.00372521	0.00650314		0.989914	0.982712	0.997168	0.13515	60.96
6-bromotryptophan	Amino Acid	Tryptophan Metabolism	WHR	MR Egger	21	-0.0136295	0.00578461	0.0293555		0.986463	0.975342	0.997711	0.13515	60.96
6-bromotryptophan	Amino Acid	Tryptophan Metabolism	WHR	Weighted median	21	-0.0068961	0.00535063	0.197453		0.993128	0.982767	1.0036	0.13515	60.96
6-bromotryptophan	Amino Acid	Tryptophan Metabolism	WHR	Weighted mode	21	-0.00845624	0.00544413	0.136039		0.991579	0.981055	1.00222	0.13515	60.96
adenosine 5'-diphosphate (ADP) / creatine	Nucleotide / Amino Acid	N.A.	WHR	Inverse variance weighted (fixed effects)	20	0.00886128	0.00439232	0.0436488	0.876811	1.0089	1.00025	1.01762	0.0962764	24.183
adenosine 5'-diphosphate (ADP) / creatine	Nucleotide / Amino Acid	N.A.	WHR	Maximum likelihood	20	0.0091399	0.00451619	0.04299		1.00918	1.00029	1.01815	0.0962764	24.183
adenosine 5'-diphosphate (ADP) / creatine	Nucleotide / Amino Acid	N.A.	WHR	MR Egger	20	0.0264932	0.0114256	0.0323735		1.02685	1.00411	1.0501	0.0962764	24.183
adenosine 5'-diphosphate (ADP) / creatine	Nucleotide / Amino Acid	N.A.	WHR	Weighted median	20	0.0088387	0.00646557	0.171613		1.00888	0.996174	1.02174	0.0962764	24.183
adenosine 5'-diphosphate (ADP) / creatine	Nucleotide / Amino Acid	N.A.	WHR	Weighted mode	20	0.00126484	0.0115339	0.913826		1.00127	0.978885	1.02416	0.0962764	24.183
adenosine 5'-monophosphate (AMP) / EDTA	Nucleotide / Xenobiotics	N.A.	WHR	Inverse variance weighted (fixed effects)	12	0.0215274	0.00785461	0.00613027	0.473563	1.02176	1.00615	1.03761	0.0301508	21.1555
adenosine 5'-monophosphate (AMP) / EDTA	Nucleotide / Xenobiotics	N.A.	WHR	Maximum likelihood	12	0.02255	0.00812347	0.00550482		1.02281	1.00665	1.03922	0.0301508	21.1555
adenosine 5'-monophosphate (AMP) / EDTA	Nucleotide / Xenobiotics	N.A.	WHR	MR Egger	12	0.00762223	0.019469	0.703637		1.00765	0.969924	1.04685	0.0301508	21.1555
adenosine 5'-monophosphate (AMP) / EDTA	Nucleotide / Xenobiotics	N.A.	WHR	Weighted median	12	0.0247327	0.0107338	0.0212124		1.02504	1.0037	1.04683	0.0301508	21.1555
adenosine 5'-monophosphate (AMP) / EDTA	Nucleotide / Xenobiotics	N.A.	WHR	Weighted mode	12	0.0292244	0.0167198	0.1083		1.02966	0.99646	1.06396	0.0301508	21.1555
adenosine 5'-monophosphate (AMP) / urate	Nucleotide / Nucleotide	N.A.	WHR	Inverse variance weighted (fixed effects)	23	0.0115566	0.00559519	0.038881	0.876811	1.01162	1.00059	1.02278	0.0650683	24.6827
adenosine 5'-monophosphate (AMP) / urate	Nucleotide / Nucleotide	N.A.	WHR	Maximum likelihood	23	0.0117232	0.00571177	0.040125		1.01179	1.00053	1.02318	0.0650683	24.6827
adenosine 5'-monophosphate (AMP) / urate	Nucleotide / Nucleotide	N.A.	WHR	MR Egger	23	0.0209822	0.0142197	0.154896		1.0212	0.993135	1.05007	0.0650683	24.6827
adenosine 5'-monophosphate (AMP) / urate	Nucleotide / Nucleotide	N.A.	WHR	Weighted median	23	0.0132873	0.00774842	0.0863757		1.01338	0.998102	1.02888	0.0650683	24.6827
adenosine 5'-monophosphate (AMP) / urate	Nucleotide / Nucleotide	N.A.	WHR	Weighted mode	23	0.0147399	0.0130172	0.269682		1.01485	0.989284	1.04107	0.0650683	24.6827
alpha-ketoglutarate / ornithine	Energy / Amino Acid	N.A.	WHR	Inverse variance weighted (fixed effects)	20	0.0133909	0.00570935	0.0190047	0.876811	1.01348	1.0022	1.02489	0.0516106	22.4534
alpha-ketoglutarate / ornithine	Energy / Amino Acid	N.A.	WHR	Maximum likelihood	20	0.0135942	0.00581113	0.0193182		1.01369	1.00221	1.0253	0.0516106	22.4534
alpha-ketoglutarate / ornithine	Energy / Amino Acid	N.A.	WHR	MR Egger	20	0.0137369	0.00959759	0.169481		1.01383	0.994939	1.03308	0.0516106	22.4534
alpha-ketoglutarate / ornithine	Energy / Amino Acid	N.A.	WHR	Weighted median	20	0.0132687	0.00833246	0.111292		1.01336	0.996942	1.03004	0.0516106	22.4534
alpha-ketoglutarate / ornithine	Energy / Amino Acid	N.A.	WHR	Weighted mode	20	0.0202899	0.013463	0.148236		1.0205	0.993921	1.04778	0.0516106	22.4534
arginine / glutamate	Amino Acid / Amino Acid	N.A.	WHR	Inverse variance weighted (fixed effects)	23	-0.0156067	0.00562787	0.00555237	0.473563	0.984514	0.973714	0.995434	0.0614916	23.274
arginine / glutamate	Amino Acid / Amino Acid	N.A.	WHR	Maximum likelihood	23	-0.0154907	0.00573834	0.00694409		0.984629	0.973616	0.995765	0.0614916	23.274
arginine / glutamate	Amino Acid / Amino Acid	N.A.	WHR	MR Egger	23	-0.0200384	0.013222	0.144545		0.980161	0.955086	1.00589	0.0614916	23.274
arginine / glutamate	Amino Acid / Amino Acid	N.A.	WHR	Weighted median	23	-0.0180304	0.00783831	0.0214319		0.982131	0.967158	0.997336	0.0614916	23.274
arginine / glutamate	Amino Acid / Amino Acid	N.A.	WHR	Weighted mode	23	-0.0242084	0.0138977	0.0954927		0.976082	0.949853	1.00304	0.0614916	23.274
aspartate / citrate	Amino Acid / Energy	N.A.	WHR	Inverse variance weighted (fixed effects)	17	0.0129102	0.00607352	0.0335315	0.876811	1.01299	1.00101	1.02512	0.0528245	26.8125
aspartate / citrate	Amino Acid / Energy	N.A.	WHR	Maximum likelihood	17	0.0131853	0.0061895	0.0331495		1.01327	1.00105	1.02564	0.0528245	26.8125
aspartate / citrate	Amino Acid / Energy	N.A.	WHR	MR Egger	17	-0.00321295	0.0162425	0.845848		0.996792	0.965559	1.02904	0.0528245	26.8125
aspartate / citrate	Amino Acid / Energy	N.A.	WHR	Weighted median	17	0.01983	0.00870279	0.0226921		1.02003	1.00278	1.03758	0.0528245	26.8125
aspartate / citrate	Amino Acid / Energy	N.A.	WHR	Weighted mode	17	0.0231648	0.0113602	0.0583118		1.02344	1.0009	1.04648	0.0528245	26.8125
beta-hydroxyisovalerate	Amino Acid	Leucine, Isoleucine and Valine Metabolism	WHR	Inverse variance weighted (fixed effects)	25	-0.0107663	0.00460434	0.0193716	0.731367	0.989291	0.980404	0.99826	0.0871136	31.2045
beta-hydroxyisovalerate	Amino Acid	Leucine, Isoleucine and Valine Metabolism	WHR	Maximum likelihood	25	-0.0109042	0.00467121	0.0195778		0.989155	0.98014	0.998253	0.0871136	31.2045
beta-hydroxyisovalerate	Amino Acid	Leucine, Isoleucine and Valine Metabolism	WHR	MR Egger	25	-0.0193117	0.0105199	0.0793594		0.980874	0.960856	1.00131	0.0871136	31.2045
beta-hydroxyisovalerate	Amino Acid	Leucine, Isoleucine and Valine Metabolism	WHR	Weighted median	25	-0.0113359	0.00644917	0.0787926		0.988728	0.976309	1.00131	0.0871136	31.2045
beta-hydroxyisovalerate	Amino Acid	Leucine, Isoleucine and Valine Metabolism	WHR	Weighted mode	25	-0.0144635	0.00967728	0.148057		0.985641	0.967122	1.00451	0.0871136	31.2045
bilirubin (E,E)*	Cofactors and Vitamins	Hemoglobin and Porphyrin Metabolism	WHR	Inverse variance weighted (fixed effects)	29	0.00560741	0.00281349	0.0462563	0.782268	1.00562	1.00009	1.01118	0.192594	67.7192
bilirubin (E,E)*	Cofactors and Vitamins	Hemoglobin and Porphyrin Metabolism	WHR	Maximum likelihood	29	0.00559166	0.00283162	0.0482997		1.00561	1.00004	1.0112	0.192594	67.7192
bilirubin (E,E)*	Cofactors and Vitamins	Hemoglobin and Porphyrin Metabolism	WHR	MR Egger	29	0.0075477	0.00432438	0.0922904		1.00758	0.999072	1.01615	0.192594	67.7192
bilirubin (E,E)*	Cofactors and Vitamins	Hemoglobin and Porphyrin Metabolism	WHR	Weighted median	29	0.00654226	0.00329188	0.0468787		1.00656	1.00009	1.01308	0.192594	67.7192
bilirubin (E,E)*	Cofactors and Vitamins	Hemoglobin and Porphyrin Metabolism	WHR	Weighted mode	29	0.00610137	0.00352617	0.0945844		1.00612	0.99919	1.0131	0.192594	67.7192
bilirubin (E,Z or Z,E)*	Cofactors and Vitamins	Hemoglobin and Porphyrin Metabolism	WHR	Inverse variance weighted (fixed effects)	24	0.00693106	0.00291242	0.0173205	0.731367	1.00696	1.00122	1.01272	0.203285	87.3157
bilirubin (E,Z or Z,E)*	Cofactors and Vitamins	Hemoglobin and Porphyrin Metabolism	WHR	Maximum likelihood	24	0.00695482	0.00293034	0.0176262		1.00698	1.00121	1.01278	0.203285	87.3157
bilirubin (E,Z or Z,E)*	Cofactors and Vitamins	Hemoglobin and Porphyrin Metabolism	WHR	MR Egger	24	0.00701348	0.00497386	0.172502		1.00704	0.997268	1.0169	0.203285	87.3157
bilirubin (E,Z or Z,E)*	Cofactors and Vitamins	Hemoglobin and Porphyrin Metabolism	WHR	Weighted median	24	0.00615307	0.00369275	0.0956621		1.00617	0.998916	1.01348	0.203285	87.3157
bilirubin (E,Z or Z,E)*	Cofactors and Vitamins	Hemoglobin and Porphyrin Metabolism	WHR	Weighted mode	24	0.00619481	0.00350635	0.0905412		1.00621	0.999323	1.01315	0.203285	87.3157
bilirubin (Z,Z) / glucuronate	Cofactors and Vitamins / Carbohydrate	N.A.	WHR	Inverse variance weighted (fixed effects)	21	0.0072002	0.0033031	0.0292699	0.876811	1.00723	1.00073	1.01377	0.151105	68.4968
bilirubin (Z,Z) / glucuronate	Cofactors and Vitamins / Carbohydrate	N.A.	WHR	Maximum likelihood	21	0.00734418	0.00333134	0.0274839		1.00737	1.00082	1.01397	0.151105	68.4968
bilirubin (Z,Z) / glucuronate	Cofactors and Vitamins / Carbohydrate	N.A.	WHR	MR Egger	21	0.00383253	0.00549151	0.493693		1.00384	0.993093	1.0147	0.151105	68.4968
bilirubin (Z,Z) / glucuronate	Cofactors and Vitamins / Carbohydrate	N.A.	WHR	Weighted median	21	0.00730817	0.00374599	0.0510651		1.00733	0.999966	1.01476	0.151105	68.4968
bilirubin (Z,Z) / glucuronate	Cofactors and Vitamins / Carbohydrate	N.A.	WHR	Weighted mode	21	0.00770655	0.00411955	0.0760889		1.00774	0.999632	1.01591	0.151105	68.4968
bilirubin degradation product, C16H18N2O5 (2)**	Partially Characterized Molecules	Partially Characterized Molecules	WHR	Inverse variance weighted (fixed effects)	24	0.00717913	0.0033228	0.030729	0.731367	1.0072	1.00067	1.01379	0.180704	75.6061
bilirubin degradation product, C16H18N2O5 (2)**	Partially Characterized Molecules	Partially Characterized Molecules	WHR	Maximum likelihood	24	0.00718077	0.00334712	0.0319243		1.00721	1.00062	1.01384	0.180704	75.6061
bilirubin degradation product, C16H18N2O5 (2)**	Partially Characterized Molecules	Partially Characterized Molecules	WHR	MR Egger	24	0.00139386	0.00544704	0.800411		1.00139	0.990761	1.01214	0.180704	75.6061
bilirubin degradation product, C16H18N2O5 (2)**	Partially Characterized Molecules	Partially Characterized Molecules	WHR	Weighted median	24	0.00474292	0.0041648	0.254783		1.00475	0.996586	1.01299	0.180704	75.6061
bilirubin degradation product, C16H18N2O5 (2)**	Partially Characterized Molecules	Partially Characterized Molecules	WHR	Weighted mode	24	0.00519045	0.00411129	0.219425		1.0052	0.997136	1.01334	0.180704	75.6061
bilirubin degradation product, C16H18N2O5 (3)**	Partially Characterized Molecules	Partially Characterized Molecules	WHR	Inverse variance weighted (fixed effects)	29	0.0069751	0.00284684	0.014281	0.731367	1.007	1.0014	1.01263	0.222901	78.5341
bilirubin degradation product, C16H18N2O5 (3)**	Partially Characterized Molecules	Partially Characterized Molecules	WHR	Maximum likelihood	29	0.00703295	0.00286508	0.0140998		1.00706	1.00142	1.01273	0.222901	78.5341
bilirubin degradation product, C16H18N2O5 (3)**	Partially Characterized Molecules	Partially Characterized Molecules	WHR	MR Egger	29	0.00646785	0.00456025	0.16754		1.00649	0.997533	1.01553	0.222901	78.5341
bilirubin degradation product, C16H18N2O5 (3)**	Partially Characterized Molecules	Partially Characterized Molecules	WHR	Weighted median	29	0.00746879	0.00366246	0.0414217		1.0075	1.00029	1.01476	0.222901	78.5341
bilirubin degradation product, C16H18N2O5 (3)**	Partially Characterized Molecules	Partially Characterized Molecules	WHR	Weighted mode	29	0.00749182	0.00326968	0.0296765		1.00752	1.00108	1.014	0.222901	78.5341
bilirubin degradation product, C17H20N2O5 (1)**	Partially Characterized Molecules	Partially Characterized Molecules	WHR	Inverse variance weighted (fixed effects)	21	0.00936698	0.00378457	0.0133218	0.731367	1.00941	1.00195	1.01693	0.126301	56.6532
bilirubin degradation product, C17H20N2O5 (1)**	Partially Characterized Molecules	Partially Characterized Molecules	WHR	Maximum likelihood	21	0.00948397	0.00381872	0.0130081		1.00953	1.002	1.01711	0.126301	56.6532
bilirubin degradation product, C17H20N2O5 (1)**	Partially Characterized Molecules	Partially Characterized Molecules	WHR	MR Egger	21	0.0119638	0.00672623	0.0912988		1.01204	0.998781	1.02547	0.126301	56.6532
bilirubin degradation product, C17H20N2O5 (1)**	Partially Characterized Molecules	Partially Characterized Molecules	WHR	Weighted median	21	0.00900311	0.00477662	0.0594531		1.00904	0.999641	1.01853	0.126301	56.6532
bilirubin degradation product, C17H20N2O5 (1)**	Partially Characterized Molecules	Partially Characterized Molecules	WHR	Weighted mode	21	0.00926787	0.00490573	0.0734534		1.00931	0.999653	1.01906	0.126301	56.6532
bilirubin degradation product, C17H20N2O5 (2)**	Partially Characterized Molecules	Partially Characterized Molecules	WHR	Inverse variance weighted (fixed effects)	21	0.00795696	0.00364619	0.0290898	0.731367	1.00799	1.00081	1.01522	0.128486	57.7921
bilirubin degradation product, C17H20N2O5 (2)**	Partially Characterized Molecules	Partially Characterized Molecules	WHR	Maximum likelihood	21	0.00803526	0.0036765	0.0288468		1.00807	1.00083	1.01536	0.128486	57.7921
bilirubin degradation product, C17H20N2O5 (2)**	Partially Characterized Molecules	Partially Characterized Molecules	WHR	MR Egger	21	0.00800878	0.00720843	0.280418		1.00804	0.993899	1.02238	0.128486	57.7921
bilirubin degradation product, C17H20N2O5 (2)**	Partially Characterized Molecules	Partially Characterized Molecules	WHR	Weighted median	21	0.00839937	0.00446351	0.0598652		1.00843	0.999651	1.0173	0.128486	57.7921
bilirubin degradation product, C17H20N2O5 (2)**	Partially Characterized Molecules	Partially Characterized Molecules	WHR	Weighted mode	21	0.0086052	0.00478287	0.0870997		1.00864	0.999231	1.01814	0.128486	57.7921
caffeic acid sulfate	Xenobiotics	Food Component/Plant	WHR	Inverse variance weighted (fixed effects)	22	0.0110145	0.00546725	0.0439433	0.782268	1.01108	1.0003	1.02197	0.0606899	22.8342
caffeic acid sulfate	Xenobiotics	Food Component/Plant	WHR	Maximum likelihood	22	0.0114342	0.00560746	0.04144		1.0115	1.00044	1.02268	0.0606899	22.8342
caffeic acid sulfate	Xenobiotics	Food Component/Plant	WHR	MR Egger	22	0.0257112	0.0140359	0.0819153		1.02604	0.998202	1.05466	0.0606899	22.8342
caffeic acid sulfate	Xenobiotics	Food Component/Plant	WHR	Weighted median	22	0.0234231	0.00775726	0.00253183		1.0237	1.00825	1.03938	0.0606899	22.8342
caffeic acid sulfate	Xenobiotics	Food Component/Plant	WHR	Weighted mode	22	0.0290557	0.0146913	0.0612288		1.02948	1.00026	1.05956	0.0606899	22.8342
campesterol	Lipid	Sterol	WHR	Inverse variance weighted (fixed effects)	24	0.00699569	0.00321743	0.0296819	0.731367	1.00702	1.00069	1.01339	0.168727	44.612
campesterol	Lipid	Sterol	WHR	Maximum likelihood	24	0.00705568	0.00327327	0.0311191		1.00708	1.00064	1.01356	0.168727	44.612
campesterol	Lipid	Sterol	WHR	MR Egger	24	0.0136059	0.00687086	0.0603195		1.0137	1.00014	1.02744	0.168727	44.612
campesterol	Lipid	Sterol	WHR	Weighted median	24	0.00997971	0.00478291	0.0369302		1.01003	1.00061	1.01954	0.168727	44.612
campesterol	Lipid	Sterol	WHR	Weighted mode	24	0.0122516	0.00493817	0.020849		1.01233	1.00258	1.02217	0.168727	44.612
cholate / bilirubin (Z,Z)	Lipid / Cofactors and Vitamins	N.A.	WHR	Inverse variance weighted (fixed effects)	17	-0.0108071	0.00502444	0.0314834	0.876811	0.989251	0.979557	0.999041	0.067751	33.0414
cholate / bilirubin (Z,Z)	Lipid / Cofactors and Vitamins	N.A.	WHR	Maximum likelihood	17	-0.010929	0.00514728	0.0337327		0.989131	0.979202	0.99916	0.067751	33.0414
cholate / bilirubin (Z,Z)	Lipid / Cofactors and Vitamins	N.A.	WHR	MR Egger	17	-0.0127536	0.0139478	0.37498		0.987327	0.960702	1.01469	0.067751	33.0414
cholate / bilirubin (Z,Z)	Lipid / Cofactors and Vitamins	N.A.	WHR	Weighted median	17	-0.0127517	0.00723178	0.0778528		0.987329	0.973433	1.00142	0.067751	33.0414
cholate / bilirubin (Z,Z)	Lipid / Cofactors and Vitamins	N.A.	WHR	Weighted mode	17	-0.0133061	0.00726984	0.0858934		0.986782	0.972821	1.00094	0.067751	33.0414
citrate	Energy	TCA Cycle	WHR	Inverse variance weighted (fixed effects)	22	-0.0101947	0.004853	0.0356667	0.731367	0.989857	0.980486	0.999317	0.0804563	32.7593
citrate	Energy	TCA Cycle	WHR	Maximum likelihood	22	-0.0103263	0.00493858	0.0365336		0.989727	0.980193	0.999354	0.0804563	32.7593
citrate	Energy	TCA Cycle	WHR	MR Egger	22	-0.0205878	0.0113195	0.0839499		0.979623	0.958128	1.0016	0.0804563	32.7593
citrate	Energy	TCA Cycle	WHR	Weighted median	22	-0.0120681	0.00696703	0.0832438		0.988004	0.974605	1.00159	0.0804563	32.7593
citrate	Energy	TCA Cycle	WHR	Weighted mode	22	-0.0135683	0.0103043	0.202105		0.986523	0.966799	1.00665	0.0804563	32.7593
citrulline / phosphate	Amino Acid / Energy	N.A.	WHR	Inverse variance weighted (fixed effects)	26	0.0109362	0.00521771	0.0360837	0.876811	1.011	1.00071	1.02139	0.0715536	24.5047
citrulline / phosphate	Amino Acid / Energy	N.A.	WHR	Maximum likelihood	26	0.011068	0.00529746	0.0366806		1.01113	1.00069	1.02168	0.0715536	24.5047
citrulline / phosphate	Amino Acid / Energy	N.A.	WHR	MR Egger	26	-0.00198035	0.0138497	0.887493		0.998022	0.971294	1.02548	0.0715536	24.5047
citrulline / phosphate	Amino Acid / Energy	N.A.	WHR	Weighted median	26	0.0136187	0.0071346	0.056284		1.01371	0.999635	1.02799	0.0715536	24.5047
citrulline / phosphate	Amino Acid / Energy	N.A.	WHR	Weighted mode	26	0.0192641	0.0135623	0.167839		1.01945	0.992709	1.04691	0.0715536	24.5047
cysteine / 5-oxoproline	Amino Acid / Amino Acid	N.A.	WHR	Inverse variance weighted (fixed effects)	19	-0.00955379	0.00390883	0.0145191	0.876811	0.990492	0.982932	0.998109	0.111689	54.1505
cysteine / 5-oxoproline	Amino Acid / Amino Acid	N.A.	WHR	Maximum likelihood	19	-0.0096376	0.0039683	0.0151553		0.990409	0.982735	0.998142	0.111689	54.1505
cysteine / 5-oxoproline	Amino Acid / Amino Acid	N.A.	WHR	MR Egger	19	-0.0103209	0.00703795	0.160778		0.989732	0.976173	1.00348	0.111689	54.1505
cysteine / 5-oxoproline	Amino Acid / Amino Acid	N.A.	WHR	Weighted median	19	-0.00937904	0.00493719	0.0574763		0.990665	0.981124	1.0003	0.111689	54.1505
cysteine / 5-oxoproline	Amino Acid / Amino Acid	N.A.	WHR	Weighted mode	19	-0.00970568	0.00543645	0.0910744		0.990341	0.979845	1.00095	0.111689	54.1505
deoxycarnitine	Lipid	Carnitine Metabolism	WHR	Inverse variance weighted (fixed effects)	30	0.0128006	0.00489117	0.00886866	0.731367	1.01288	1.00322	1.02264	0.0922216	27.9035
deoxycarnitine	Lipid	Carnitine Metabolism	WHR	Maximum likelihood	30	0.0129244	0.00497994	0.00945119		1.01301	1.00317	1.02294	0.0922216	27.9035
deoxycarnitine	Lipid	Carnitine Metabolism	WHR	MR Egger	30	0.0196735	0.0103914	0.0687019		1.01987	0.999307	1.04085	0.0922216	27.9035
deoxycarnitine	Lipid	Carnitine Metabolism	WHR	Weighted median	30	0.0120331	0.00673326	0.0739195		1.01211	0.998837	1.02555	0.0922216	27.9035
deoxycarnitine	Lipid	Carnitine Metabolism	WHR	Weighted mode	30	0.0112509	0.0118276	0.349345		1.01131	0.98814	1.03503	0.0922216	27.9035
deoxycholic acid 12-sulfate*	Lipid	Secondary Bile Acid Metabolism	WHR	Inverse variance weighted (fixed effects)	20	0.0101981	0.00488817	0.0369532	0.731367	1.01025	1.00062	1.01998	0.082652	33.4132
deoxycholic acid 12-sulfate*	Lipid	Secondary Bile Acid Metabolism	WHR	Maximum likelihood	20	0.0103885	0.00496493	0.0364049		1.01044	1.00066	1.02032	0.082652	33.4132
deoxycholic acid 12-sulfate*	Lipid	Secondary Bile Acid Metabolism	WHR	MR Egger	20	0.00440573	0.0111426	0.697199		1.00442	0.982717	1.02659	0.082652	33.4132
deoxycholic acid 12-sulfate*	Lipid	Secondary Bile Acid Metabolism	WHR	Weighted median	20	0.014968	0.00705673	0.0339137		1.01508	1.00114	1.02922	0.082652	33.4132
deoxycholic acid 12-sulfate*	Lipid	Secondary Bile Acid Metabolism	WHR	Weighted mode	20	0.0171978	0.00921781	0.0775983		1.01735	0.999131	1.03589	0.082652	33.4132
docosahexaenoylcarnitine (C22:6)*	Lipid	Fatty Acid Metabolism (Acyl Carnitine, Polyunsaturated)	WHR	Inverse variance weighted (fixed effects)	27	-0.00931659	0.00440621	0.0344791	0.731367	0.990727	0.982207	0.99932	0.101781	26.268
docosahexaenoylcarnitine (C22:6)*	Lipid	Fatty Acid Metabolism (Acyl Carnitine, Polyunsaturated)	WHR	Maximum likelihood	27	-0.00946396	0.00448588	0.0348823		0.990581	0.981909	0.999329	0.101781	26.268
docosahexaenoylcarnitine (C22:6)*	Lipid	Fatty Acid Metabolism (Acyl Carnitine, Polyunsaturated)	WHR	MR Egger	27	-0.012471	0.0116427	0.294338		0.987606	0.965325	1.0104	0.101781	26.268
docosahexaenoylcarnitine (C22:6)*	Lipid	Fatty Acid Metabolism (Acyl Carnitine, Polyunsaturated)	WHR	Weighted median	27	-0.0149953	0.0062656	0.0166986		0.985117	0.973093	0.997289	0.101781	26.268
docosahexaenoylcarnitine (C22:6)*	Lipid	Fatty Acid Metabolism (Acyl Carnitine, Polyunsaturated)	WHR	Weighted mode	27	-0.0182459	0.0119103	0.137614		0.98192	0.959263	1.00511	0.101781	26.268
docosapentaenoate (n3 DPA; 22:5n3)	Lipid	Long Chain Polyunsaturated Fatty Acid (n3 and n6)	WHR	Inverse variance weighted (fixed effects)	21	0.0119954	0.00552824	0.0300185	0.731367	1.01207	1.00116	1.02309	0.0611273	25.615
docosapentaenoate (n3 DPA; 22:5n3)	Lipid	Long Chain Polyunsaturated Fatty Acid (n3 and n6)	WHR	Maximum likelihood	21	0.0122948	0.00564436	0.0293883		1.01237	1.00123	1.02363	0.0611273	25.615
docosapentaenoate (n3 DPA; 22:5n3)	Lipid	Long Chain Polyunsaturated Fatty Acid (n3 and n6)	WHR	MR Egger	21	-0.00208077	0.0128169	0.872748		0.997921	0.973165	1.02331	0.0611273	25.615
docosapentaenoate (n3 DPA; 22:5n3)	Lipid	Long Chain Polyunsaturated Fatty Acid (n3 and n6)	WHR	Weighted median	21	0.0181757	0.00816295	0.0259734		1.01834	1.00218	1.03477	0.0611273	25.615
docosapentaenoate (n3 DPA; 22:5n3)	Lipid	Long Chain Polyunsaturated Fatty Acid (n3 and n6)	WHR	Weighted mode	21	0.0170776	0.0111485	0.14123		1.01722	0.995238	1.0397	0.0611273	25.615
dodecadienoate (12:2)*	Lipid	Fatty Acid, Dicarboxylate	WHR	Inverse variance weighted (fixed effects)	26	-0.00977548	0.00453226	0.0310162	0.731367	0.990272	0.981514	0.999108	0.0973389	34.0802
dodecadienoate (12:2)*	Lipid	Fatty Acid, Dicarboxylate	WHR	Maximum likelihood	26	-0.00989743	0.00461813	0.0320994		0.990151	0.981229	0.999154	0.0973389	34.0802
dodecadienoate (12:2)*	Lipid	Fatty Acid, Dicarboxylate	WHR	MR Egger	26	0.00176812	0.00802695	0.827522		1.00177	0.986132	1.01765	0.0973389	34.0802
dodecadienoate (12:2)*	Lipid	Fatty Acid, Dicarboxylate	WHR	Weighted median	26	-0.00657166	0.00665219	0.323205		0.99345	0.980581	1.00649	0.0973389	34.0802
dodecadienoate (12:2)*	Lipid	Fatty Acid, Dicarboxylate	WHR	Weighted mode	26	-0.00251783	0.00845702	0.768376		0.997485	0.981088	1.01416	0.0973389	34.0802
glucose / N-stearoyl-sphingosine (d18:1/18:0)*	Carbohydrate / Lipid	N.A.	WHR	Inverse variance weighted (fixed effects)	14	-0.0169261	0.00576895	0.00334627	0.473563	0.983216	0.972162	0.994397	0.0514382	31.6224
glucose / N-stearoyl-sphingosine (d18:1/18:0)*	Carbohydrate / Lipid	N.A.	WHR	Maximum likelihood	14	-0.0170743	0.00587115	0.0036354		0.983071	0.971823	0.994449	0.0514382	31.6224
glucose / N-stearoyl-sphingosine (d18:1/18:0)*	Carbohydrate / Lipid	N.A.	WHR	MR Egger	14	0.00533109	0.022123	0.813643		1.00535	0.962684	1.0499	0.0514382	31.6224
glucose / N-stearoyl-sphingosine (d18:1/18:0)*	Carbohydrate / Lipid	N.A.	WHR	Weighted median	14	-0.0151303	0.0076742	0.0486574		0.984984	0.970279	0.999911	0.0514382	31.6224
glucose / N-stearoyl-sphingosine (d18:1/18:0)*	Carbohydrate / Lipid	N.A.	WHR	Weighted mode	14	-0.00974226	0.0113632	0.406777		0.990305	0.968493	1.01261	0.0514382	31.6224
glutarylcarnitine (C5-DC)	Amino Acid	Lysine Metabolism	WHR	Inverse variance weighted (fixed effects)	34	0.00715901	0.00277077	0.00977297	0.731367	1.00718	1.00173	1.01267	0.243633	77.7137
glutarylcarnitine (C5-DC)	Amino Acid	Lysine Metabolism	WHR	Maximum likelihood	34	0.00720494	0.00279446	0.0099288		1.00723	1.00173	1.01276	0.243633	77.7137
glutarylcarnitine (C5-DC)	Amino Acid	Lysine Metabolism	WHR	MR Egger	34	0.00570817	0.00633294	0.374139		1.00572	0.993318	1.01829	0.243633	77.7137
glutarylcarnitine (C5-DC)	Amino Acid	Lysine Metabolism	WHR	Weighted median	34	0.00694206	0.00415802	0.0950069		1.00697	0.998793	1.01521	0.243633	77.7137
glutarylcarnitine (C5-DC)	Amino Acid	Lysine Metabolism	WHR	Weighted mode	34	0.00845242	0.00412043	0.04824		1.00849	1.00038	1.01667	0.243633	77.7137
glycine conjugate of C10H12O2*	Partially Characterized Molecules	Partially Characterized Molecules	WHR	Inverse variance weighted (fixed effects)	22	-0.0109534	0.00477452	0.0217823	0.731367	0.989106	0.979893	0.998406	0.0823278	25.0954
glycine conjugate of C10H12O2*	Partially Characterized Molecules	Partially Characterized Molecules	WHR	Maximum likelihood	22	-0.0111941	0.00487075	0.0215492		0.988868	0.979473	0.998354	0.0823278	25.0954
glycine conjugate of C10H12O2*	Partially Characterized Molecules	Partially Characterized Molecules	WHR	MR Egger	22	-0.0108612	0.0137866	0.440045		0.989198	0.962826	1.01629	0.0823278	25.0954
glycine conjugate of C10H12O2*	Partially Characterized Molecules	Partially Characterized Molecules	WHR	Weighted median	22	-0.0053213	0.00667345	0.425228		0.994693	0.981767	1.00779	0.0823278	25.0954
glycine conjugate of C10H12O2*	Partially Characterized Molecules	Partially Characterized Molecules	WHR	Weighted mode	22	-0.00195807	0.0122213	0.874241		0.998044	0.974421	1.02224	0.0823278	25.0954
guaiacol sulfate	Xenobiotics	Benzoate Metabolism	WHR	Inverse variance weighted (fixed effects)	23	0.0110919	0.00554373	0.0454138	0.782268	1.01115	1.00023	1.0222	0.0595392	22.6755
guaiacol sulfate	Xenobiotics	Benzoate Metabolism	WHR	Maximum likelihood	23	0.0113625	0.00565816	0.0446267		1.01143	1.00027	1.02271	0.0595392	22.6755
guaiacol sulfate	Xenobiotics	Benzoate Metabolism	WHR	MR Egger	23	0.0190518	0.0114894	0.112139		1.01923	0.996539	1.04245	0.0595392	22.6755
guaiacol sulfate	Xenobiotics	Benzoate Metabolism	WHR	Weighted median	23	0.00913299	0.00752984	0.225166		1.00917	0.99439	1.02418	0.0595392	22.6755
guaiacol sulfate	Xenobiotics	Benzoate Metabolism	WHR	Weighted mode	23	0.0112635	0.0146353	0.449716		1.01133	0.982729	1.04076	0.0595392	22.6755
inosine 5'-monophosphate (IMP)	Nucleotide	Purine Metabolism, (Hypo)Xanthine/Inosine containing	WHR	Inverse variance weighted (fixed effects)	20	0.00948972	0.00445607	0.0332032	0.731367	1.00953	1.00076	1.01839	0.0933003	23.7599
inosine 5'-monophosphate (IMP)	Nucleotide	Purine Metabolism, (Hypo)Xanthine/Inosine containing	WHR	Maximum likelihood	20	0.00977381	0.00455367	0.0318442		1.00982	1.00085	1.01887	0.0933003	23.7599
inosine 5'-monophosphate (IMP)	Nucleotide	Purine Metabolism, (Hypo)Xanthine/Inosine containing	WHR	MR Egger	20	0.00602907	0.011503	0.606583		1.00605	0.983619	1.02899	0.0933003	23.7599
inosine 5'-monophosphate (IMP)	Nucleotide	Purine Metabolism, (Hypo)Xanthine/Inosine containing	WHR	Weighted median	20	0.00215187	0.00623885	0.730159		1.00215	0.989974	1.01448	0.0933003	23.7599
inosine 5'-monophosphate (IMP)	Nucleotide	Purine Metabolism, (Hypo)Xanthine/Inosine containing	WHR	Weighted mode	20	0.000424425	0.0109292	0.969428		1.00042	0.979222	1.02209	0.0933003	23.7599
isoursodeoxycholate	Lipid	Secondary Bile Acid Metabolism	WHR	Inverse variance weighted (fixed effects)	16	0.0146184	0.00647665	0.0240024	0.731367	1.01473	1.00193	1.02769	0.0426856	22.8992
isoursodeoxycholate	Lipid	Secondary Bile Acid Metabolism	WHR	Maximum likelihood	16	0.0150592	0.00663119	0.0231491		1.01517	1.00206	1.02845	0.0426856	22.8992
isoursodeoxycholate	Lipid	Secondary Bile Acid Metabolism	WHR	MR Egger	16	0.00137327	0.0171488	0.937308		1.00137	0.968276	1.0356	0.0426856	22.8992
isoursodeoxycholate	Lipid	Secondary Bile Acid Metabolism	WHR	Weighted median	16	0.0235079	0.00874429	0.00718001		1.02379	1.00639	1.04148	0.0426856	22.8992
isoursodeoxycholate	Lipid	Secondary Bile Acid Metabolism	WHR	Weighted mode	16	0.0283987	0.0150019	0.0778145		1.02881	0.998995	1.05951	0.0426856	22.8992
isovalerylcarnitine (C5)	Amino Acid	Leucine, Isoleucine and Valine Metabolism	WHR	Inverse variance weighted (fixed effects)	24	-0.012962	0.00492505	0.00849203	0.731367	0.987122	0.977639	0.996697	0.0829097	31.0429
isovalerylcarnitine (C5)	Amino Acid	Leucine, Isoleucine and Valine Metabolism	WHR	Maximum likelihood	24	-0.0131	0.00501807	0.0090394		0.986985	0.977326	0.996741	0.0829097	31.0429
isovalerylcarnitine (C5)	Amino Acid	Leucine, Isoleucine and Valine Metabolism	WHR	MR Egger	24	-0.00495398	0.0128079	0.702627		0.995058	0.97039	1.02035	0.0829097	31.0429
isovalerylcarnitine (C5)	Amino Acid	Leucine, Isoleucine and Valine Metabolism	WHR	Weighted median	24	-0.0174234	0.00719537	0.0154579		0.982728	0.968965	0.996685	0.0829097	31.0429
isovalerylcarnitine (C5)	Amino Acid	Leucine, Isoleucine and Valine Metabolism	WHR	Weighted mode	24	-0.0162371	0.0103051	0.128765		0.983894	0.964221	1.00397	0.0829097	31.0429
kynurenate	Amino Acid	Tryptophan Metabolism	WHR	Inverse variance weighted (fixed effects)	27	-0.00841957	0.00416969	0.0434631	0.782268	0.991616	0.983545	0.999753	0.11757	40.5277
kynurenate	Amino Acid	Tryptophan Metabolism	WHR	Maximum likelihood	27	-0.00849451	0.0042331	0.0447831		0.991541	0.983349	0.999802	0.11757	40.5277
kynurenate	Amino Acid	Tryptophan Metabolism	WHR	MR Egger	27	-0.00559226	0.00803121	0.492655		0.994423	0.978893	1.0102	0.11757	40.5277
kynurenate	Amino Acid	Tryptophan Metabolism	WHR	Weighted median	27	-0.00816109	0.00661002	0.216959		0.991872	0.979105	1.00481	0.11757	40.5277
kynurenate	Amino Acid	Tryptophan Metabolism	WHR	Weighted mode	27	-0.00979312	0.0068422	0.16426		0.990255	0.977063	1.00362	0.11757	40.5277
laurate (12:0)	Lipid	Medium Chain Fatty Acid	WHR	Inverse variance weighted (fixed effects)	14	-0.0159587	0.0075691	0.0349966	0.731367	0.984168	0.969675	0.998877	0.034874	21.1927
laurate (12:0)	Lipid	Medium Chain Fatty Acid	WHR	Maximum likelihood	14	-0.0162539	0.00769683	0.0347071		0.983878	0.969146	0.998833	0.034874	21.1927
laurate (12:0)	Lipid	Medium Chain Fatty Acid	WHR	MR Egger	14	-0.0358579	0.0172371	0.0595941		0.964777	0.932727	0.997929	0.034874	21.1927
laurate (12:0)	Lipid	Medium Chain Fatty Acid	WHR	Weighted median	14	-0.017017	0.0101463	0.0935103		0.983127	0.963769	1.00287	0.034874	21.1927
laurate (12:0)	Lipid	Medium Chain Fatty Acid	WHR	Weighted mode	14	0.00264177	0.016975	0.878717		1.00265	0.969835	1.03657	0.034874	21.1927
leucine / N-palmitoyl-sphingosine (d18:1/16:0)	Amino Acid / Lipid	N.A.	WHR	Inverse variance weighted (fixed effects)	19	0.0207352	0.00626451	0.000933111	0.288331	1.02095	1.00849	1.03356	0.0499466	22.6283
leucine / N-palmitoyl-sphingosine (d18:1/16:0)	Amino Acid / Lipid	N.A.	WHR	Maximum likelihood	19	0.0210341	0.00649758	0.00120702		1.02126	1.00833	1.03435	0.0499466	22.6283
leucine / N-palmitoyl-sphingosine (d18:1/16:0)	Amino Acid / Lipid	N.A.	WHR	MR Egger	19	0.0138869	0.0164876	0.411336		1.01398	0.98174	1.04729	0.0499466	22.6283
leucine / N-palmitoyl-sphingosine (d18:1/16:0)	Amino Acid / Lipid	N.A.	WHR	Weighted median	19	0.0231411	0.0090185	0.010289		1.02341	1.00548	1.04166	0.0499466	22.6283
leucine / N-palmitoyl-sphingosine (d18:1/16:0)	Amino Acid / Lipid	N.A.	WHR	Weighted mode	19	0.0327571	0.0166182	0.0642801		1.0333	1.00019	1.06751	0.0499466	22.6283
methionine sulfone	Amino Acid	Methionine, Cysteine, SAM and Taurine Metabolism	WHR	Inverse variance weighted (fixed effects)	35	-0.00655525	0.00329432	0.0466062	0.782268	0.993466	0.987072	0.999902	0.196578	57.45
methionine sulfone	Amino Acid	Methionine, Cysteine, SAM and Taurine Metabolism	WHR	Maximum likelihood	35	-0.00662001	0.00333319	0.0470236		0.993402	0.986933	0.999913	0.196578	57.45
methionine sulfone	Amino Acid	Methionine, Cysteine, SAM and Taurine Metabolism	WHR	MR Egger	35	-0.00279483	0.00606185	0.647786		0.997209	0.985431	1.00913	0.196578	57.45
methionine sulfone	Amino Acid	Methionine, Cysteine, SAM and Taurine Metabolism	WHR	Weighted median	35	-0.00371948	0.00499505	0.456493		0.996287	0.986581	1.00609	0.196578	57.45
methionine sulfone	Amino Acid	Methionine, Cysteine, SAM and Taurine Metabolism	WHR	Weighted mode	35	-0.0037243	0.00454181	0.417925		0.996283	0.987453	1.00519	0.196578	57.45
myo-inositol	Lipid	Inositol Metabolism	WHR	Inverse variance weighted (fixed effects)	29	-0.0125643	0.00496523	0.0113916	0.731367	0.987514	0.977951	0.997172	0.0791539	24.1956
myo-inositol	Lipid	Inositol Metabolism	WHR	Maximum likelihood	29	-0.0127255	0.00506338	0.0119626		0.987355	0.977605	0.997203	0.0791539	24.1956
myo-inositol	Lipid	Inositol Metabolism	WHR	MR Egger	29	-0.00541602	0.0111345	0.630595		0.994599	0.973128	1.01654	0.0791539	24.1956
myo-inositol	Lipid	Inositol Metabolism	WHR	Weighted median	29	-0.00652349	0.00701282	0.352255		0.993498	0.979935	1.00725	0.0791539	24.1956
myo-inositol	Lipid	Inositol Metabolism	WHR	Weighted mode	29	-0.00180976	0.0132436	0.892284		0.998192	0.972615	1.02444	0.0791539	24.1956
N-acetyl-2-aminooctanoate*	Lipid	Fatty Acid, Amino	WHR	Inverse variance weighted (fixed effects)	34	0.00600236	0.00305331	0.0493158	0.788169	1.00602	1.00002	1.01206	0.2013	60.9184
N-acetyl-2-aminooctanoate*	Lipid	Fatty Acid, Amino	WHR	Maximum likelihood	34	0.00602865	0.00308207	0.0504605		1.00605	0.999988	1.01214	0.2013	60.9184
N-acetyl-2-aminooctanoate*	Lipid	Fatty Acid, Amino	WHR	MR Egger	34	0.00212084	0.00498947	0.673635		1.00212	0.992371	1.01197	0.2013	60.9184
N-acetyl-2-aminooctanoate*	Lipid	Fatty Acid, Amino	WHR	Weighted median	34	0.00550214	0.00406642	0.176034		1.00552	0.997535	1.01356	0.2013	60.9184
N-acetyl-2-aminooctanoate*	Lipid	Fatty Acid, Amino	WHR	Weighted mode	34	0.00576721	0.00417777	0.176727		1.00578	0.997582	1.01405	0.2013	60.9184
N-acetylcarnosine	Amino Acid	Histidine Metabolism	WHR	Inverse variance weighted (fixed effects)	28	0.0101385	0.00432645	0.0191104	0.731367	1.01019	1.00166	1.01879	0.158383	55.1395
N-acetylcarnosine	Amino Acid	Histidine Metabolism	WHR	Maximum likelihood	28	0.0102766	0.00436662	0.0186008		1.01033	1.00172	1.01901	0.158383	55.1395
N-acetylcarnosine	Amino Acid	Histidine Metabolism	WHR	MR Egger	28	0.0160856	0.00874292	0.0772362		1.01622	0.99895	1.03378	0.158383	55.1395
N-acetylcarnosine	Amino Acid	Histidine Metabolism	WHR	Weighted median	28	0.0152342	0.00632309	0.0159834		1.01535	1.00284	1.02801	0.158383	55.1395
N-acetylcarnosine	Amino Acid	Histidine Metabolism	WHR	Weighted mode	28	0.0134845	0.00775779	0.0935706		1.01358	0.998281	1.02911	0.158383	55.1395
N-acetylvaline	Amino Acid	Leucine, Isoleucine and Valine Metabolism	WHR	Inverse variance weighted (fixed effects)	16	-0.0189857	0.00674165	0.00485982	0.731367	0.981193	0.968314	0.994245	0.0433457	23.224
N-acetylvaline	Amino Acid	Leucine, Isoleucine and Valine Metabolism	WHR	Maximum likelihood	16	-0.0190897	0.00685018	0.0053241		0.981091	0.968007	0.994353	0.0433457	23.224
N-acetylvaline	Amino Acid	Leucine, Isoleucine and Valine Metabolism	WHR	MR Egger	16	-0.0190873	0.0132901	0.172913		0.981094	0.955868	1.00699	0.0433457	23.224
N-acetylvaline	Amino Acid	Leucine, Isoleucine and Valine Metabolism	WHR	Weighted median	16	-0.0224624	0.00930585	0.0157873		0.977788	0.960115	0.995786	0.0433457	23.224
N-acetylvaline	Amino Acid	Leucine, Isoleucine and Valine Metabolism	WHR	Weighted mode	16	-0.029718	0.0143317	0.055754		0.970719	0.943831	0.998374	0.0433457	23.224
N-oleoylserine	Lipid	Endocannabinoid	WHR	Inverse variance weighted (fixed effects)	19	-0.0106107	0.00509181	0.0371705	0.731367	0.989445	0.97962	0.999369	0.069892	29.9429
N-oleoylserine	Lipid	Endocannabinoid	WHR	Maximum likelihood	19	-0.0106305	0.00517776	0.0400628		0.989426	0.979436	0.999518	0.069892	29.9429
N-oleoylserine	Lipid	Endocannabinoid	WHR	MR Egger	19	-0.0113995	0.0120778	0.358475		0.988665	0.965536	1.01235	0.069892	29.9429
N-oleoylserine	Lipid	Endocannabinoid	WHR	Weighted median	19	-0.0136078	0.00771146	0.0776269		0.986484	0.971686	1.00151	0.069892	29.9429
N-oleoylserine	Lipid	Endocannabinoid	WHR	Weighted mode	19	-0.0149275	0.00850254	0.0961508		0.985183	0.968901	1.00174	0.069892	29.9429
N-stearoyl-sphingadienine (d18:2/18:0)*	Lipid	Ceramides	WHR	Inverse variance weighted (fixed effects)	17	0.0147262	0.00581215	0.0112867	0.731367	1.01484	1.00334	1.02646	0.0554146	24.8846
N-stearoyl-sphingadienine (d18:2/18:0)*	Lipid	Ceramides	WHR	Maximum likelihood	17	0.0149394	0.00592644	0.0117088		1.01505	1.00333	1.02691	0.0554146	24.8846
N-stearoyl-sphingadienine (d18:2/18:0)*	Lipid	Ceramides	WHR	MR Egger	17	0.0123457	0.0138759	0.387659		1.01242	0.985259	1.04033	0.0554146	24.8846
N-stearoyl-sphingadienine (d18:2/18:0)*	Lipid	Ceramides	WHR	Weighted median	17	0.0134459	0.007832	0.0860171		1.01354	0.998097	1.02922	0.0554146	24.8846
N-stearoyl-sphingadienine (d18:2/18:0)*	Lipid	Ceramides	WHR	Weighted mode	17	0.0118443	0.0116369	0.323906		1.01191	0.989096	1.03526	0.0554146	24.8846
phosphate / 5-oxoproline	Energy / Amino Acid	N.A.	WHR	Inverse variance weighted (fixed effects)	19	-0.0075497	0.00377312	0.0454012	0.876811	0.992479	0.985166	0.999846	0.132101	65.6659
phosphate / 5-oxoproline	Energy / Amino Acid	N.A.	WHR	Maximum likelihood	19	-0.00764218	0.00379562	0.0440704		0.992387	0.985032	0.999797	0.132101	65.6659
phosphate / 5-oxoproline	Energy / Amino Acid	N.A.	WHR	MR Egger	19	-0.00949303	0.00524118	0.0878101		0.990552	0.980428	1.00078	0.132101	65.6659
phosphate / 5-oxoproline	Energy / Amino Acid	N.A.	WHR	Weighted median	19	-0.00827424	0.0046035	0.072275		0.99176	0.982852	1.00075	0.132101	65.6659
phosphate / 5-oxoproline	Energy / Amino Acid	N.A.	WHR	Weighted mode	19	-0.00840216	0.00441084	0.0728992		0.991633	0.983097	1.00024	0.132101	65.6659
pregnenediol sulfate (C21H34O5S)*	Lipid	Pregnenolone Steroids	WHR	Inverse variance weighted (fixed effects)	28	0.0128556	0.00470228	0.00625861	0.731367	1.01294	1.00365	1.02232	0.109212	36.0403
pregnenediol sulfate (C21H34O5S)*	Lipid	Pregnenolone Steroids	WHR	Maximum likelihood	28	0.0130102	0.00478293	0.00652575		1.0131	1.00364	1.02264	0.109212	36.0403
pregnenediol sulfate (C21H34O5S)*	Lipid	Pregnenolone Steroids	WHR	MR Egger	28	0.00186768	0.0110433	0.867009		1.00187	0.980417	1.02379	0.109212	36.0403
pregnenediol sulfate (C21H34O5S)*	Lipid	Pregnenolone Steroids	WHR	Weighted median	28	0.0115879	0.0076975	0.132219		1.01166	0.996507	1.02703	0.109212	36.0403
pregnenediol sulfate (C21H34O5S)*	Lipid	Pregnenolone Steroids	WHR	Weighted mode	28	0.0113009	0.00839163	0.189279		1.01136	0.994866	1.02814	0.109212	36.0403
pregnenetriol disulfate*	Lipid	Pregnenolone Steroids	WHR	Inverse variance weighted (fixed effects)	22	0.00861564	0.00373629	0.0211142	0.731367	1.00865	1.00129	1.01607	0.171365	77.1283
pregnenetriol disulfate*	Lipid	Pregnenolone Steroids	WHR	Maximum likelihood	22	0.00869356	0.00376468	0.0209301		1.00873	1.00132	1.0162	0.171365	77.1283
pregnenetriol disulfate*	Lipid	Pregnenolone Steroids	WHR	MR Egger	22	0.0109417	0.00574125	0.0711523		1.011	0.999689	1.02244	0.171365	77.1283
pregnenetriol disulfate*	Lipid	Pregnenolone Steroids	WHR	Weighted median	22	0.00926548	0.00464163	0.0459158		1.00931	1.00017	1.01853	0.171365	77.1283
pregnenetriol disulfate*	Lipid	Pregnenolone Steroids	WHR	Weighted mode	22	0.00929573	0.00471358	0.0619103		1.00934	1.00006	1.01871	0.171365	77.1283
salicylate / oxalate (ethanedioate)	Xenobiotics / Cofactors and Vitamins	N.A.	WHR	Inverse variance weighted (fixed effects)	19	-0.0122032	0.0059266	0.0394884	0.876811	0.987871	0.976462	0.999413	0.0530589	23.8489
salicylate / oxalate (ethanedioate)	Xenobiotics / Cofactors and Vitamins	N.A.	WHR	Maximum likelihood	19	-0.0124687	0.00602457	0.0384861		0.987609	0.976015	0.99934	0.0530589	23.8489
salicylate / oxalate (ethanedioate)	Xenobiotics / Cofactors and Vitamins	N.A.	WHR	MR Egger	19	-0.0153021	0.012761	0.246924		0.984814	0.960488	1.00976	0.0530589	23.8489
salicylate / oxalate (ethanedioate)	Xenobiotics / Cofactors and Vitamins	N.A.	WHR	Weighted median	19	-0.0122455	0.00776269	0.114684		0.987829	0.972913	1.00297	0.0530589	23.8489
salicylate / oxalate (ethanedioate)	Xenobiotics / Cofactors and Vitamins	N.A.	WHR	Weighted mode	19	-0.0218774	0.0143229	0.144032		0.97836	0.951277	1.00621	0.0530589	23.8489
stearidonate (18:4n3)	Lipid	Long Chain Polyunsaturated Fatty Acid (n3 and n6)	WHR	Inverse variance weighted (fixed effects)	22	0.0111608	0.00556117	0.0447587	0.782268	1.01122	1.00026	1.02231	0.0632662	25.2259
stearidonate (18:4n3)	Lipid	Long Chain Polyunsaturated Fatty Acid (n3 and n6)	WHR	Maximum likelihood	22	0.0113667	0.00569849	0.0460765		1.01143	1.0002	1.02279	0.0632662	25.2259
stearidonate (18:4n3)	Lipid	Long Chain Polyunsaturated Fatty Acid (n3 and n6)	WHR	MR Egger	22	0.0141422	0.0122073	0.260305		1.01424	0.990264	1.0388	0.0632662	25.2259
stearidonate (18:4n3)	Lipid	Long Chain Polyunsaturated Fatty Acid (n3 and n6)	WHR	Weighted median	22	0.0140174	0.00801472	0.0802984		1.01412	0.99831	1.03017	0.0632662	25.2259
stearidonate (18:4n3)	Lipid	Long Chain Polyunsaturated Fatty Acid (n3 and n6)	WHR	Weighted mode	22	0.0130563	0.0132671	0.336266		1.01314	0.987136	1.03983	0.0632662	25.2259
threonine	Amino Acid	Glycine, Serine and Threonine Metabolism	WHR	Inverse variance weighted (fixed effects)	30	0.00895755	0.00418085	0.0321517	0.731367	1.009	1.00076	1.0173	0.0939354	28.386
threonine	Amino Acid	Glycine, Serine and Threonine Metabolism	WHR	Maximum likelihood	30	0.00908399	0.00424009	0.0321609		1.00913	1.00077	1.01755	0.0939354	28.386
threonine	Amino Acid	Glycine, Serine and Threonine Metabolism	WHR	MR Egger	30	0.00980654	0.0111056	0.384739		1.00985	0.988111	1.03208	0.0939354	28.386
threonine	Amino Acid	Glycine, Serine and Threonine Metabolism	WHR	Weighted median	30	0.00899646	0.00599295	0.13331		1.00904	0.997254	1.02096	0.0939354	28.386
threonine	Amino Acid	Glycine, Serine and Threonine Metabolism	WHR	Weighted mode	30	0.00495003	0.00988938	0.620473		1.00496	0.985671	1.02463	0.0939354	28.386
tridecenedioate (C13:1-DC)*	Lipid	Fatty Acid, Dicarboxylate	WHR	Inverse variance weighted (fixed effects)	20	-0.0117275	0.00575809	0.0416805	0.773416	0.988341	0.977249	0.999558	0.0572949	24.949
tridecenedioate (C13:1-DC)*	Lipid	Fatty Acid, Dicarboxylate	WHR	Maximum likelihood	20	-0.0120144	0.00588857	0.0413213		0.988057	0.976719	0.999527	0.0572949	24.949
tridecenedioate (C13:1-DC)*	Lipid	Fatty Acid, Dicarboxylate	WHR	MR Egger	20	-0.00197061	0.0136381	0.886717		0.998031	0.971707	1.02507	0.0572949	24.949
tridecenedioate (C13:1-DC)*	Lipid	Fatty Acid, Dicarboxylate	WHR	Weighted median	20	-0.00752954	0.008387	0.369312		0.992499	0.976317	1.00895	0.0572949	24.949
tridecenedioate (C13:1-DC)*	Lipid	Fatty Acid, Dicarboxylate	WHR	Weighted mode	20	-0.00428555	0.014655	0.773128		0.995724	0.967529	1.02474	0.0572949	24.949
X-11849	Unknown	Unknown	WHR	Inverse variance weighted (fixed effects)	30	-0.00936594	0.00477001	0.0495875	0.788169	0.990678	0.981459	0.999983	0.0823804	22.8869
X-11849	Unknown	Unknown	WHR	Maximum likelihood	30	-0.00952653	0.00491106	0.0524027		0.990519	0.98103	1.0001	0.0823804	22.8869
X-11849	Unknown	Unknown	WHR	MR Egger	30	-0.0132323	0.0116106	0.26408		0.986855	0.964651	1.00957	0.0823804	22.8869
X-11849	Unknown	Unknown	WHR	Weighted median	30	-0.0122324	0.00674486	0.0697414		0.987842	0.974869	1.00099	0.0823804	22.8869
X-11849	Unknown	Unknown	WHR	Weighted mode	30	-0.0139655	0.0139912	0.326456		0.986132	0.959457	1.01355	0.0823804	22.8869
X-12127	Unknown	Unknown	WHR	Inverse variance weighted (fixed effects)	26	0.00920128	0.00441304	0.0370676	0.731367	1.00924	1.00055	1.01801	0.0974795	24.306
X-12127	Unknown	Unknown	WHR	Maximum likelihood	26	0.00937535	0.00448474	0.0365731		1.00942	1.00059	1.01833	0.0974795	24.306
X-12127	Unknown	Unknown	WHR	MR Egger	26	0.00326733	0.0135004	0.810824		1.00327	0.977073	1.03017	0.0974795	24.306
X-12127	Unknown	Unknown	WHR	Weighted median	26	0.00869324	0.00600932	0.148002		1.00873	0.99692	1.02068	0.0974795	24.306
X-12127	Unknown	Unknown	WHR	Weighted mode	26	0.00652143	0.011459	0.574359		1.00654	0.984188	1.02941	0.0974795	24.306
X-12798	Unknown	Unknown	WHR	Inverse variance weighted (fixed effects)	35	-0.00507236	0.00243883	0.0375407	0.731367	0.99494	0.990196	0.999708	0.282105	91.504
X-12798	Unknown	Unknown	WHR	Maximum likelihood	35	-0.0050742	0.00245412	0.038675		0.994939	0.990164	0.999736	0.282105	91.504
X-12798	Unknown	Unknown	WHR	MR Egger	35	-0.00540218	0.00389673	0.17494		0.994612	0.987045	1.00224	0.282105	91.504
X-12798	Unknown	Unknown	WHR	Weighted median	35	-0.00680058	0.00335261	0.0425152		0.993222	0.986717	0.999771	0.282105	91.504
X-12798	Unknown	Unknown	WHR	Weighted mode	35	-0.0074659	0.00318686	0.0251348		0.992562	0.986381	0.998781	0.282105	91.504
X-13431	Unknown	Unknown	WHR	Inverse variance weighted (fixed effects)	47	0.00552139	0.00249324	0.0267916	0.731367	1.00554	1.00063	1.01046	0.288684	70.0556
X-13431	Unknown	Unknown	WHR	Maximum likelihood	47	0.00556013	0.00251445	0.0270167		1.00558	1.00063	1.01054	0.288684	70.0556
X-13431	Unknown	Unknown	WHR	MR Egger	47	0.0031127	0.00441539	0.484465		1.00312	0.994474	1.01184	0.288684	70.0556
X-13431	Unknown	Unknown	WHR	Weighted median	47	0.0065817	0.00371924	0.0767879		1.0066	0.999292	1.01397	0.288684	70.0556
X-13431	Unknown	Unknown	WHR	Weighted mode	47	0.00724965	0.00360735	0.0503511		1.00728	1.00018	1.01442	0.288684	70.0556
X-13866	Unknown	Unknown	WHR	Inverse variance weighted (fixed effects)	23	-0.00956282	0.00408355	0.0191914	0.731367	0.990483	0.982587	0.998442	0.111663	44.9672
X-13866	Unknown	Unknown	WHR	Maximum likelihood	23	-0.00958268	0.00411957	0.0200114		0.990463	0.982498	0.998493	0.111663	44.9672
X-13866	Unknown	Unknown	WHR	MR Egger	23	-0.0130076	0.00822835	0.128863		0.987077	0.971285	1.00312	0.111663	44.9672
X-13866	Unknown	Unknown	WHR	Weighted median	23	-0.00975099	0.00578369	0.0918059		0.990296	0.979134	1.00159	0.111663	44.9672
X-13866	Unknown	Unknown	WHR	Weighted mode	23	-0.00947123	0.00610253	0.134926		0.990573	0.978796	1.00249	0.111663	44.9672
X-16935	Unknown	Unknown	WHR	Inverse variance weighted (fixed effects)	18	0.00934173	0.00448094	0.0370901	0.731367	1.00939	1.00056	1.01829	0.0940976	44.9245
X-16935	Unknown	Unknown	WHR	Maximum likelihood	18	0.00958008	0.00455475	0.0354383		1.00963	1.00065	1.01868	0.0940976	44.9245
X-16935	Unknown	Unknown	WHR	MR Egger	18	0.00488797	0.00892669	0.591546		1.0049	0.987471	1.02264	0.0940976	44.9245
X-16935	Unknown	Unknown	WHR	Weighted median	18	0.00849819	0.00627887	0.175909		1.00853	0.996199	1.02102	0.0940976	44.9245
X-16935	Unknown	Unknown	WHR	Weighted mode	18	0.0068216	0.00643254	0.30376		1.00684	0.994231	1.01962	0.0940976	44.9245
X-19299	Unknown	Unknown	WHR	Inverse variance weighted (fixed effects)	15	-0.0125424	0.0056112	0.0254013	0.731367	0.987536	0.976735	0.998457	0.0529115	22.6599
X-19299	Unknown	Unknown	WHR	Maximum likelihood	15	-0.0128101	0.00577103	0.026437		0.987272	0.976167	0.998502	0.0529115	22.6599
X-19299	Unknown	Unknown	WHR	MR Egger	15	-0.00169751	0.0112773	0.882661		0.998304	0.97648	1.02062	0.0529115	22.6599
X-19299	Unknown	Unknown	WHR	Weighted median	15	-0.00609474	0.00768492	0.427732		0.993924	0.979065	1.00901	0.0529115	22.6599
X-19299	Unknown	Unknown	WHR	Weighted mode	15	-0.00283423	0.0116642	0.811541		0.99717	0.974631	1.02023	0.0529115	22.6599
X-21442	Unknown	Unknown	WHR	Inverse variance weighted (fixed effects)	15	-0.0170425	0.00641924	0.00793286	0.731367	0.983102	0.97081	0.995549	0.0506712	24.2362
X-21442	Unknown	Unknown	WHR	Maximum likelihood	15	-0.017005	0.00660329	0.0100174		0.983139	0.970497	0.995946	0.0506712	24.2362
X-21442	Unknown	Unknown	WHR	MR Egger	15	-0.017709	0.0180305	0.343945		0.982447	0.948334	1.01779	0.0506712	24.2362
X-21442	Unknown	Unknown	WHR	Weighted median	15	-0.0240634	0.0089525	0.00719041		0.976224	0.959244	0.993505	0.0506712	24.2362
X-21442	Unknown	Unknown	WHR	Weighted mode	15	-0.0302787	0.015749	0.0751182		0.970175	0.940685	1.00059	0.0506712	24.2362
X-23636	Unknown	Unknown	WHR	Inverse variance weighted (fixed effects)	13	0.0147251	0.00723501	0.0418254	0.773416	1.01483	1.00054	1.02933	0.032755	21.4569
X-23636	Unknown	Unknown	WHR	Maximum likelihood	13	0.0150028	0.00740783	0.0428403		1.01512	1.00048	1.02996	0.032755	21.4569
X-23636	Unknown	Unknown	WHR	MR Egger	13	6.29e-05	0.0216284	0.997733		1.00006	0.958555	1.04337	0.032755	21.4569
X-23636	Unknown	Unknown	WHR	Weighted median	13	0.00676394	0.00980286	0.490196		1.00679	0.987628	1.02632	0.032755	21.4569
X-23636	Unknown	Unknown	WHR	Weighted mode	13	0.00288681	0.0166147	0.864958		1.00289	0.970758	1.03609	0.032755	21.4569
X-23654	Unknown	Unknown	WHR	Inverse variance weighted (fixed effects)	42	-0.00793877	0.00344886	0.0213436	0.731367	0.992093	0.985409	0.998822	0.160878	37.4223
X-23654	Unknown	Unknown	WHR	Maximum likelihood	42	-0.00800056	0.00349902	0.0222241		0.992031	0.985251	0.998858	0.160878	37.4223
X-23654	Unknown	Unknown	WHR	MR Egger	42	-0.00241591	0.00654828	0.71412		0.997587	0.984865	1.01047	0.160878	37.4223
X-23654	Unknown	Unknown	WHR	Weighted median	42	-0.00436851	0.00518186	0.399207		0.995641	0.98558	1.0058	0.160878	37.4223
X-23654	Unknown	Unknown	WHR	Weighted mode	42	-0.00425044	0.00713615	0.554703		0.995759	0.981928	1.00978	0.160878	37.4223
X-24328	Unknown	Unknown	WHR	Inverse variance weighted (fixed effects)	35	-0.0127176	0.00446703	0.00441348	0.731367	0.987363	0.978756	0.996046	0.113417	28.4031
X-24328	Unknown	Unknown	WHR	Maximum likelihood	35	-0.0128124	0.00454687	0.00483451		0.987269	0.97851	0.996107	0.113417	28.4031
X-24328	Unknown	Unknown	WHR	MR Egger	35	-0.0109239	0.0124894	0.388082		0.989136	0.965216	1.01365	0.113417	28.4031
X-24328	Unknown	Unknown	WHR	Weighted median	35	-0.0157384	0.00640299	0.0139724		0.984385	0.972108	0.996817	0.113417	28.4031
X-24328	Unknown	Unknown	WHR	Weighted mode	35	-0.0217205	0.0107334	0.0509237		0.978514	0.958143	0.999317	0.113417	28.4031
1-arachidonoyl-GPE (20:4n6)*	Lipid	Lysophospholipid	WHRadjBMI	Inverse variance weighted (fixed effects)	27	0.0120997	0.00474376	0.0107517	0.958403	1.01217	1.00281	1.02163	0.0795905	26.3967
1-arachidonoyl-GPE (20:4n6)*	Lipid	Lysophospholipid	WHRadjBMI	Maximum likelihood	27	0.0124461	0.00486849	0.0105741		1.01252	1.00291	1.02223	0.0795905	26.3967
1-arachidonoyl-GPE (20:4n6)*	Lipid	Lysophospholipid	WHRadjBMI	MR Egger	27	0.0295194	0.0131395	0.0337399		1.02996	1.00377	1.05683	0.0795905	26.3967
1-arachidonoyl-GPE (20:4n6)*	Lipid	Lysophospholipid	WHRadjBMI	Weighted median	27	0.0127797	0.00684842	0.0620302		1.01286	0.999357	1.02655	0.0795905	26.3967
1-arachidonoyl-GPE (20:4n6)*	Lipid	Lysophospholipid	WHRadjBMI	Weighted mode	27	0.0237045	0.0137008	0.0954578		1.02399	0.996856	1.05186	0.0795905	26.3967
1-methylnicotinamide	Cofactors and Vitamins	Nicotinate and Nicotinamide Metabolism	WHRadjBMI	Inverse variance weighted (fixed effects)	18	-0.0127938	0.00620128	0.0391041	0.958403	0.987288	0.97536	0.999361	0.0493677	23.5856
1-methylnicotinamide	Cofactors and Vitamins	Nicotinate and Nicotinamide Metabolism	WHRadjBMI	Maximum likelihood	18	-0.0131822	0.00634544	0.0377619		0.986904	0.974706	0.999255	0.0493677	23.5856
1-methylnicotinamide	Cofactors and Vitamins	Nicotinate and Nicotinamide Metabolism	WHRadjBMI	MR Egger	18	-0.0189679	0.0180395	0.308669		0.981211	0.947124	1.01652	0.0493677	23.5856
1-methylnicotinamide	Cofactors and Vitamins	Nicotinate and Nicotinamide Metabolism	WHRadjBMI	Weighted median	18	-0.0118797	0.00878451	0.176264		0.988191	0.971322	1.00535	0.0493677	23.5856
1-methylnicotinamide	Cofactors and Vitamins	Nicotinate and Nicotinamide Metabolism	WHRadjBMI	Weighted mode	18	-0.00363519	0.0143642	0.803247		0.996371	0.968711	1.02482	0.0493677	23.5856
1-palmitoyl-2-linoleoyl-GPE (16:0/18:2)	Lipid	Phosphatidylethanolamine (PE)	WHRadjBMI	Inverse variance weighted (fixed effects)	19	-0.00915188	0.00407441	0.0246921	0.958403	0.99089	0.983008	0.998835	0.114962	56.3745
1-palmitoyl-2-linoleoyl-GPE (16:0/18:2)	Lipid	Phosphatidylethanolamine (PE)	WHRadjBMI	Maximum likelihood	19	-0.00927723	0.00411153	0.024046		0.990766	0.982814	0.998782	0.114962	56.3745
1-palmitoyl-2-linoleoyl-GPE (16:0/18:2)	Lipid	Phosphatidylethanolamine (PE)	WHRadjBMI	MR Egger	19	-0.00012426	0.00765112	0.987231		0.999876	0.984993	1.01498	0.114962	56.3745
1-palmitoyl-2-linoleoyl-GPE (16:0/18:2)	Lipid	Phosphatidylethanolamine (PE)	WHRadjBMI	Weighted median	19	-0.00562505	0.00546043	0.302941		0.994391	0.983805	1.00509	0.114962	56.3745
1-palmitoyl-2-linoleoyl-GPE (16:0/18:2)	Lipid	Phosphatidylethanolamine (PE)	WHRadjBMI	Weighted mode	19	-0.00590477	0.00540649	0.289164		0.994113	0.983634	1.0047	0.114962	56.3745
1,5-anhydroglucitol (1,5-AG)	Carbohydrate	Glycolysis, Gluconeogenesis, and Pyruvate Metabolism	WHRadjBMI	Inverse variance weighted (fixed effects)	33	-0.00804498	0.00388984	0.038621	0.958403	0.991987	0.984453	0.999579	0.121972	34.1186
1,5-anhydroglucitol (1,5-AG)	Carbohydrate	Glycolysis, Gluconeogenesis, and Pyruvate Metabolism	WHRadjBMI	Maximum likelihood	33	-0.00822292	0.00395401	0.0375585		0.991811	0.984154	0.999527	0.121972	34.1186
1,5-anhydroglucitol (1,5-AG)	Carbohydrate	Glycolysis, Gluconeogenesis, and Pyruvate Metabolism	WHRadjBMI	MR Egger	33	-0.0136888	0.00793935	0.0946374		0.986404	0.971174	1.00187	0.121972	34.1186
1,5-anhydroglucitol (1,5-AG)	Carbohydrate	Glycolysis, Gluconeogenesis, and Pyruvate Metabolism	WHRadjBMI	Weighted median	33	-0.00863697	0.00572512	0.131399		0.9914	0.980338	1.00259	0.121972	34.1186
1,5-anhydroglucitol (1,5-AG)	Carbohydrate	Glycolysis, Gluconeogenesis, and Pyruvate Metabolism	WHRadjBMI	Weighted mode	33	-0.010841	0.00832497	0.202133		0.989218	0.973207	1.00549	0.121972	34.1186
2-linoleoylglycerol (18:2)	Lipid	Monoacylglycerol	WHRadjBMI	Inverse variance weighted (fixed effects)	19	0.0109733	0.0053451	0.040075	0.958403	1.01103	1.0005	1.02168	0.0624009	22.271
2-linoleoylglycerol (18:2)	Lipid	Monoacylglycerol	WHRadjBMI	Maximum likelihood	19	0.0112934	0.00550863	0.0403526		1.01136	1.0005	1.02234	0.0624009	22.271
2-linoleoylglycerol (18:2)	Lipid	Monoacylglycerol	WHRadjBMI	MR Egger	19	-0.00498238	0.0127379	0.700548		0.99503	0.970495	1.02018	0.0624009	22.271
2-linoleoylglycerol (18:2)	Lipid	Monoacylglycerol	WHRadjBMI	Weighted median	19	0.019892	0.00802078	0.013136		1.02009	1.00418	1.03625	0.0624009	22.271
2-linoleoylglycerol (18:2)	Lipid	Monoacylglycerol	WHRadjBMI	Weighted mode	19	0.0257904	0.01572	0.118235		1.02613	0.994992	1.05823	0.0624009	22.271
2-naphthol sulfate	Xenobiotics	Chemical	WHRadjBMI	Inverse variance weighted (fixed effects)	20	-0.011822	0.00591572	0.0456726	0.958403	0.988248	0.976855	0.999773	0.0557879	22.6056
2-naphthol sulfate	Xenobiotics	Chemical	WHRadjBMI	Maximum likelihood	20	-0.0120799	0.00607582	0.0467911		0.987993	0.976297	0.999829	0.0557879	22.6056
2-naphthol sulfate	Xenobiotics	Chemical	WHRadjBMI	MR Egger	20	-0.0314201	0.0113864	0.0129096		0.969068	0.947681	0.990939	0.0557879	22.6056
2-naphthol sulfate	Xenobiotics	Chemical	WHRadjBMI	Weighted median	20	-0.013915	0.00820749	0.0899995		0.986181	0.970444	1.00217	0.0557879	22.6056
2-naphthol sulfate	Xenobiotics	Chemical	WHRadjBMI	Weighted mode	20	-0.0149952	0.0147772	0.322974		0.985117	0.956994	1.01407	0.0557879	22.6056
2-oxoarginine*	Amino Acid	Urea cycle; Arginine and Proline Metabolism	WHRadjBMI	Inverse variance weighted (fixed effects)	20	0.0112171	0.00565068	0.047134	0.958403	1.01128	1.00014	1.02254	0.0586524	25.5521
2-oxoarginine*	Amino Acid	Urea cycle; Arginine and Proline Metabolism	WHRadjBMI	Maximum likelihood	20	0.0113271	0.00575677	0.0491115		1.01139	1.00004	1.02287	0.0586524	25.5521
2-oxoarginine*	Amino Acid	Urea cycle; Arginine and Proline Metabolism	WHRadjBMI	MR Egger	20	0.0140358	0.0154478	0.375568		1.01413	0.983889	1.04531	0.0586524	25.5521
2-oxoarginine*	Amino Acid	Urea cycle; Arginine and Proline Metabolism	WHRadjBMI	Weighted median	20	0.00716888	0.00765526	0.349034		1.00719	0.992195	1.02242	0.0586524	25.5521
2-oxoarginine*	Amino Acid	Urea cycle; Arginine and Proline Metabolism	WHRadjBMI	Weighted mode	20	0.00371253	0.0120101	0.760597		1.00372	0.980368	1.02763	0.0586524	25.5521
3-hydroxyoleoylcarnitine	Lipid	Fatty Acid Metabolism (Acyl Carnitine, Hydroxy)	WHRadjBMI	Inverse variance weighted (fixed effects)	30	-0.00984395	0.0048283	0.0414699	0.958403	0.990204	0.980878	0.99962	0.0853424	23.3294
3-hydroxyoleoylcarnitine	Lipid	Fatty Acid Metabolism (Acyl Carnitine, Hydroxy)	WHRadjBMI	Maximum likelihood	30	-0.00998791	0.00492695	0.042642		0.990062	0.980547	0.999669	0.0853424	23.3294
3-hydroxyoleoylcarnitine	Lipid	Fatty Acid Metabolism (Acyl Carnitine, Hydroxy)	WHRadjBMI	MR Egger	30	-0.0250438	0.0110064	0.0307352		0.975267	0.954453	0.996535	0.0853424	23.3294
3-hydroxyoleoylcarnitine	Lipid	Fatty Acid Metabolism (Acyl Carnitine, Hydroxy)	WHRadjBMI	Weighted median	30	-0.00813456	0.00667153	0.222732		0.991898	0.979013	1.00495	0.0853424	23.3294
3-hydroxyoleoylcarnitine	Lipid	Fatty Acid Metabolism (Acyl Carnitine, Hydroxy)	WHRadjBMI	Weighted mode	30	-0.00274356	0.0135296	0.840722		0.99726	0.971162	1.02406	0.0853424	23.3294
4-acetaminophen sulfate	Xenobiotics	Drug - Analgesics, Anesthetics	WHRadjBMI	Inverse variance weighted (fixed effects)	20	0.00877054	0.0044686	0.0496805	0.958403	1.00881	1.00001	1.01768	0.100253	23.2651
4-acetaminophen sulfate	Xenobiotics	Drug - Analgesics, Anesthetics	WHRadjBMI	Maximum likelihood	20	0.0088538	0.00457399	0.0529065		1.00889	0.999889	1.01798	0.100253	23.2651
4-acetaminophen sulfate	Xenobiotics	Drug - Analgesics, Anesthetics	WHRadjBMI	MR Egger	20	0.0102217	0.0115092	0.386181		1.01027	0.98774	1.03332	0.100253	23.2651
4-acetaminophen sulfate	Xenobiotics	Drug - Analgesics, Anesthetics	WHRadjBMI	Weighted median	20	0.0084823	0.00648786	0.191073		1.00852	0.995775	1.02142	0.100253	23.2651
4-acetaminophen sulfate	Xenobiotics	Drug - Analgesics, Anesthetics	WHRadjBMI	Weighted mode	20	0.00734209	0.01186	0.543227		1.00737	0.984222	1.03106	0.100253	23.2651
5-hydroxyindole sulfate	Amino Acid	Tryptophan Metabolism	WHRadjBMI	Inverse variance weighted (fixed effects)	19	-0.0125604	0.0050645	0.0131351	0.958403	0.987518	0.977764	0.99737	0.0742759	25.9414
5-hydroxyindole sulfate	Amino Acid	Tryptophan Metabolism	WHRadjBMI	Maximum likelihood	19	-0.0125167	0.00514961	0.0150733		0.987561	0.977644	0.997579	0.0742759	25.9414
5-hydroxyindole sulfate	Amino Acid	Tryptophan Metabolism	WHRadjBMI	MR Egger	19	0.0030664	0.0132438	0.819664		1.00307	0.977368	1.02945	0.0742759	25.9414
5-hydroxyindole sulfate	Amino Acid	Tryptophan Metabolism	WHRadjBMI	Weighted median	19	-0.0177713	0.00695496	0.0106129		0.982386	0.969085	0.995869	0.0742759	25.9414
5-hydroxyindole sulfate	Amino Acid	Tryptophan Metabolism	WHRadjBMI	Weighted mode	19	-0.0246584	0.0122048	0.0584793		0.975643	0.952581	0.999263	0.0742759	25.9414
5alpha-androstan-3alpha,17beta-diol monosulfate (1)	Lipid	Androgenic Steroids	WHRadjBMI	Inverse variance weighted (fixed effects)	24	0.00853141	0.00392831	0.0298725	0.958403	1.00857	1.00083	1.01636	0.123029	44.3253
5alpha-androstan-3alpha,17beta-diol monosulfate (1)	Lipid	Androgenic Steroids	WHRadjBMI	Maximum likelihood	24	0.00855037	0.00395401	0.0305831		1.00859	1.0008	1.01643	0.123029	44.3253
5alpha-androstan-3alpha,17beta-diol monosulfate (1)	Lipid	Androgenic Steroids	WHRadjBMI	MR Egger	24	0.00591906	0.00673268	0.38882		1.00594	0.992749	1.0193	0.123029	44.3253
5alpha-androstan-3alpha,17beta-diol monosulfate (1)	Lipid	Androgenic Steroids	WHRadjBMI	Weighted median	24	0.00931956	0.00538443	0.083481		1.00936	0.998767	1.02007	0.123029	44.3253
5alpha-androstan-3alpha,17beta-diol monosulfate (1)	Lipid	Androgenic Steroids	WHRadjBMI	Weighted mode	24	0.0105455	0.00684536	0.137076		1.0106	0.997133	1.02425	0.123029	44.3253
adenosine 5'-monophosphate (AMP) / EDTA	Nucleotide / Xenobiotics	N.A.	WHRadjBMI	Inverse variance weighted (fixed effects)	12	0.0187084	0.00794846	0.0185867	0.957213	1.01888	1.00313	1.03488	0.0309739	21.7515
adenosine 5'-monophosphate (AMP) / EDTA	Nucleotide / Xenobiotics	N.A.	WHRadjBMI	Maximum likelihood	12	0.0192175	0.00815899	0.0185037		1.0194	1.00323	1.03584	0.0309739	21.7515
adenosine 5'-monophosphate (AMP) / EDTA	Nucleotide / Xenobiotics	N.A.	WHRadjBMI	MR Egger	12	0.016563	0.0198412	0.423336		1.0167	0.977922	1.05702	0.0309739	21.7515
adenosine 5'-monophosphate (AMP) / EDTA	Nucleotide / Xenobiotics	N.A.	WHRadjBMI	Weighted median	12	0.0210738	0.010924	0.0537156		1.0213	0.999663	1.0434	0.0309739	21.7515
adenosine 5'-monophosphate (AMP) / EDTA	Nucleotide / Xenobiotics	N.A.	WHRadjBMI	Weighted mode	12	0.0277966	0.0171063	0.132458		1.02819	0.994285	1.06324	0.0309739	21.7515
adenosine 5'-monophosphate (AMP) / serine	Nucleotide / Amino Acid	N.A.	WHRadjBMI	Inverse variance weighted (fixed effects)	11	-0.0163597	0.00800251	0.0409219	0.972739	0.983773	0.968463	0.999325	0.0297559	22.8118
adenosine 5'-monophosphate (AMP) / serine	Nucleotide / Amino Acid	N.A.	WHRadjBMI	Maximum likelihood	11	-0.0171588	0.00827814	0.0381919		0.982988	0.967167	0.999067	0.0297559	22.8118
adenosine 5'-monophosphate (AMP) / serine	Nucleotide / Amino Acid	N.A.	WHRadjBMI	MR Egger	11	-0.0388084	0.0194033	0.0765411		0.961935	0.926039	0.999222	0.0297559	22.8118
adenosine 5'-monophosphate (AMP) / serine	Nucleotide / Amino Acid	N.A.	WHRadjBMI	Weighted median	11	-0.0176238	0.0111862	0.115144		0.982531	0.961223	1.00431	0.0297559	22.8118
adenosine 5'-monophosphate (AMP) / serine	Nucleotide / Amino Acid	N.A.	WHRadjBMI	Weighted mode	11	-0.0349136	0.0204119	0.11797		0.965689	0.927817	1.00511	0.0297559	22.8118
adenosine 5'-monophosphate (AMP) / urate	Nucleotide / Nucleotide	N.A.	WHRadjBMI	Inverse variance weighted (fixed effects)	22	0.0151917	0.00575932	0.00834565	0.957213	1.01531	1.00391	1.02683	0.0630443	24.951
adenosine 5'-monophosphate (AMP) / urate	Nucleotide / Nucleotide	N.A.	WHRadjBMI	Maximum likelihood	22	0.0154196	0.00587017	0.00861988		1.01554	1.00392	1.02729	0.0630443	24.951
adenosine 5'-monophosphate (AMP) / urate	Nucleotide / Nucleotide	N.A.	WHRadjBMI	MR Egger	22	0.0102975	0.0146166	0.489239		1.01035	0.981816	1.03971	0.0630443	24.951
adenosine 5'-monophosphate (AMP) / urate	Nucleotide / Nucleotide	N.A.	WHRadjBMI	Weighted median	22	0.0138652	0.00821559	0.0914752		1.01396	0.997765	1.03042	0.0630443	24.951
adenosine 5'-monophosphate (AMP) / urate	Nucleotide / Nucleotide	N.A.	WHRadjBMI	Weighted mode	22	0.025056	0.0133653	0.0748114		1.02537	0.998861	1.05259	0.0630443	24.951
arginine / ornithine	Amino Acid / Amino Acid	N.A.	WHRadjBMI	Inverse variance weighted (fixed effects)	28	0.00923867	0.00431289	0.0321849	0.972739	1.00928	1.00079	1.01785	0.100721	32.8845
arginine / ornithine	Amino Acid / Amino Acid	N.A.	WHRadjBMI	Maximum likelihood	28	0.00932318	0.0043819	0.0333656		1.00937	1.00073	1.01807	0.100721	32.8845
arginine / ornithine	Amino Acid / Amino Acid	N.A.	WHRadjBMI	MR Egger	28	0.00941137	0.00860304	0.284005		1.00946	0.992577	1.02662	0.100721	32.8845
arginine / ornithine	Amino Acid / Amino Acid	N.A.	WHRadjBMI	Weighted median	28	0.00982131	0.00635649	0.122326		1.00987	0.997366	1.02253	0.100721	32.8845
arginine / ornithine	Amino Acid / Amino Acid	N.A.	WHRadjBMI	Weighted mode	28	0.00746944	0.00877655	0.402216		1.0075	0.990315	1.02498	0.100721	32.8845
bilirubin (Z,Z) / glucuronate	Cofactors and Vitamins / Carbohydrate	N.A.	WHRadjBMI	Inverse variance weighted (fixed effects)	22	0.00670181	0.00328428	0.041293	0.972739	1.00672	1.00026	1.01323	0.153595	66.6479
bilirubin (Z,Z) / glucuronate	Cofactors and Vitamins / Carbohydrate	N.A.	WHRadjBMI	Maximum likelihood	22	0.00680201	0.00330835	0.0397813		1.00683	1.00032	1.01338	0.153595	66.6479
bilirubin (Z,Z) / glucuronate	Cofactors and Vitamins / Carbohydrate	N.A.	WHRadjBMI	MR Egger	22	0.00384414	0.00530894	0.477397		1.00385	0.99346	1.01435	0.153595	66.6479
bilirubin (Z,Z) / glucuronate	Cofactors and Vitamins / Carbohydrate	N.A.	WHRadjBMI	Weighted median	22	0.00700661	0.00420945	0.0960131		1.00703	0.998757	1.01537	0.153595	66.6479
bilirubin (Z,Z) / glucuronate	Cofactors and Vitamins / Carbohydrate	N.A.	WHRadjBMI	Weighted mode	22	0.00694214	0.00395045	0.0934369		1.00697	0.9992	1.01479	0.153595	66.6479
bilirubin degradation product, C16H18N2O5 (3)**	Partially Characterized Molecules	Partially Characterized Molecules	WHRadjBMI	Inverse variance weighted (fixed effects)	29	0.00627772	0.00285491	0.0278836	0.958403	1.0063	1.00068	1.01194	0.222901	78.5341
bilirubin degradation product, C16H18N2O5 (3)**	Partially Characterized Molecules	Partially Characterized Molecules	WHRadjBMI	Maximum likelihood	29	0.00634427	0.00286822	0.0269721		1.00636	1.00072	1.01204	0.222901	78.5341
bilirubin degradation product, C16H18N2O5 (3)**	Partially Characterized Molecules	Partially Characterized Molecules	WHRadjBMI	MR Egger	29	0.00497298	0.00456597	0.285718		1.00499	0.996032	1.01402	0.222901	78.5341
bilirubin degradation product, C16H18N2O5 (3)**	Partially Characterized Molecules	Partially Characterized Molecules	WHRadjBMI	Weighted median	29	0.00541155	0.00367325	0.140689		1.00543	0.998214	1.01269	0.222901	78.5341
bilirubin degradation product, C16H18N2O5 (3)**	Partially Characterized Molecules	Partially Characterized Molecules	WHRadjBMI	Weighted mode	29	0.00559205	0.00338885	0.110091		1.00561	0.99895	1.01231	0.222901	78.5341
myristoleoylcarnitine (C14:1)*	Lipid	Fatty Acid Metabolism (Acyl Carnitine, Monounsaturated)	WHRadjBMI	Inverse variance weighted (fixed effects)	29	-0.0132032	0.00510051	0.00963632	0.958403	0.986884	0.977067	0.996799	0.0753466	23.1168
myristoleoylcarnitine (C14:1)*	Lipid	Fatty Acid Metabolism (Acyl Carnitine, Monounsaturated)	WHRadjBMI	Maximum likelihood	29	-0.0133473	0.00521742	0.0105211		0.986741	0.976702	0.996884	0.0753466	23.1168
myristoleoylcarnitine (C14:1)*	Lipid	Fatty Acid Metabolism (Acyl Carnitine, Monounsaturated)	WHRadjBMI	MR Egger	29	-0.0157899	0.0119169	0.196277		0.984334	0.961609	1.0076	0.0753466	23.1168
myristoleoylcarnitine (C14:1)*	Lipid	Fatty Acid Metabolism (Acyl Carnitine, Monounsaturated)	WHRadjBMI	Weighted median	29	-0.0135219	0.00685038	0.0483933		0.986569	0.973411	0.999905	0.0753466	23.1168
myristoleoylcarnitine (C14:1)*	Lipid	Fatty Acid Metabolism (Acyl Carnitine, Monounsaturated)	WHRadjBMI	Weighted mode	29	-0.0121663	0.0137814	0.384858		0.987907	0.96158	1.01496	0.0753466	23.1168
cholate / bilirubin (Z,Z)	Lipid / Cofactors and Vitamins	N.A.	WHRadjBMI	Inverse variance weighted (fixed effects)	17	-0.0126491	0.00500919	0.0115636	0.957213	0.987431	0.977783	0.997173	0.0679171	33.1283
cholate / bilirubin (Z,Z)	Lipid / Cofactors and Vitamins	N.A.	WHRadjBMI	Maximum likelihood	17	-0.0127887	0.00518275	0.0136044		0.987293	0.977314	0.997373	0.0679171	33.1283
cholate / bilirubin (Z,Z)	Lipid / Cofactors and Vitamins	N.A.	WHRadjBMI	MR Egger	17	-0.00454918	0.0149157	0.764563		0.995461	0.96678	1.02499	0.0679171	33.1283
cholate / bilirubin (Z,Z)	Lipid / Cofactors and Vitamins	N.A.	WHRadjBMI	Weighted median	17	-0.014401	0.00720604	0.0456665		0.985702	0.971878	0.999723	0.0679171	33.1283
cholate / bilirubin (Z,Z)	Lipid / Cofactors and Vitamins	N.A.	WHRadjBMI	Weighted mode	17	-0.0165145	0.00756598	0.0443037		0.983621	0.969142	0.998316	0.0679171	33.1283
docosadienoate (22:2n6)	Lipid	Long Chain Polyunsaturated Fatty Acid (n3 and n6)	WHRadjBMI	Inverse variance weighted (fixed effects)	19	0.0123098	0.00600013	0.0402101	0.958403	1.01239	1.00055	1.02436	0.0489458	22.3303
docosadienoate (22:2n6)	Lipid	Long Chain Polyunsaturated Fatty Acid (n3 and n6)	WHRadjBMI	Maximum likelihood	19	0.0128039	0.00617836	0.0382306		1.01289	1.00069	1.02523	0.0489458	22.3303
docosadienoate (22:2n6)	Lipid	Long Chain Polyunsaturated Fatty Acid (n3 and n6)	WHRadjBMI	MR Egger	19	0.0187291	0.0171059	0.288834		1.01891	0.985311	1.05365	0.0489458	22.3303
docosadienoate (22:2n6)	Lipid	Long Chain Polyunsaturated Fatty Acid (n3 and n6)	WHRadjBMI	Weighted median	19	0.0141723	0.00874818	0.105226		1.01427	0.99703	1.03181	0.0489458	22.3303
docosadienoate (22:2n6)	Lipid	Long Chain Polyunsaturated Fatty Acid (n3 and n6)	WHRadjBMI	Weighted mode	19	0.0158815	0.0170714	0.364526		1.01601	0.982575	1.05058	0.0489458	22.3303
docosahexaenoylcarnitine (C22:6)*	Lipid	Fatty Acid Metabolism (Acyl Carnitine, Polyunsaturated)	WHRadjBMI	Inverse variance weighted (fixed effects)	24	-0.0101536	0.00488991	0.0378531	0.958403	0.989898	0.980456	0.999431	0.0877926	25.1111
docosahexaenoylcarnitine (C22:6)*	Lipid	Fatty Acid Metabolism (Acyl Carnitine, Polyunsaturated)	WHRadjBMI	Maximum likelihood	24	-0.0102321	0.00498845	0.0402519		0.98982	0.980189	0.999545	0.0877926	25.1111
docosahexaenoylcarnitine (C22:6)*	Lipid	Fatty Acid Metabolism (Acyl Carnitine, Polyunsaturated)	WHRadjBMI	MR Egger	24	-0.00641839	0.011966	0.597075		0.993602	0.97057	1.01718	0.0877926	25.1111
docosahexaenoylcarnitine (C22:6)*	Lipid	Fatty Acid Metabolism (Acyl Carnitine, Polyunsaturated)	WHRadjBMI	Weighted median	24	-0.00867791	0.00689179	0.20797		0.99136	0.978058	1.00484	0.0877926	25.1111
docosahexaenoylcarnitine (C22:6)*	Lipid	Fatty Acid Metabolism (Acyl Carnitine, Polyunsaturated)	WHRadjBMI	Weighted mode	24	-0.0122623	0.0147575	0.414559		0.987813	0.95965	1.0168	0.0877926	25.1111
eicosapentaenoate (EPA; 20:5n3)	Lipid	Long Chain Polyunsaturated Fatty Acid (n3 and n6)	WHRadjBMI	Inverse variance weighted (fixed effects)	24	0.0123707	0.00559317	0.0269844	0.958403	1.01245	1.00141	1.02361	0.0625569	22.8889
eicosapentaenoate (EPA; 20:5n3)	Lipid	Long Chain Polyunsaturated Fatty Acid (n3 and n6)	WHRadjBMI	Maximum likelihood	24	0.012573	0.00569882	0.027367		1.01265	1.0014	1.02403	0.0625569	22.8889
eicosapentaenoate (EPA; 20:5n3)	Lipid	Long Chain Polyunsaturated Fatty Acid (n3 and n6)	WHRadjBMI	MR Egger	24	0.00646766	0.0130496	0.625076		1.00649	0.981072	1.03256	0.0625569	22.8889
eicosapentaenoate (EPA; 20:5n3)	Lipid	Long Chain Polyunsaturated Fatty Acid (n3 and n6)	WHRadjBMI	Weighted median	24	0.011026	0.00803705	0.170097		1.01109	0.995284	1.02714	0.0625569	22.8889
eicosapentaenoate (EPA; 20:5n3)	Lipid	Long Chain Polyunsaturated Fatty Acid (n3 and n6)	WHRadjBMI	Weighted mode	24	0.0115726	0.0149296	0.44615		1.01164	0.982466	1.04168	0.0625569	22.8889
erythronate*	Carbohydrate	Aminosugar Metabolism	WHRadjBMI	Inverse variance weighted (fixed effects)	17	-0.0128348	0.00644743	0.0465149	0.958403	0.987247	0.97485	0.999802	0.0565408	28.8365
erythronate*	Carbohydrate	Aminosugar Metabolism	WHRadjBMI	Maximum likelihood	17	-0.0131484	0.00660182	0.0464116		0.986938	0.974249	0.999791	0.0565408	28.8365
erythronate*	Carbohydrate	Aminosugar Metabolism	WHRadjBMI	MR Egger	17	-0.0109363	0.016953	0.528608		0.989123	0.956797	1.02254	0.0565408	28.8365
erythronate*	Carbohydrate	Aminosugar Metabolism	WHRadjBMI	Weighted median	17	-0.0148841	0.00937946	0.11254		0.985226	0.967279	1.00351	0.0565408	28.8365
erythronate*	Carbohydrate	Aminosugar Metabolism	WHRadjBMI	Weighted mode	17	-0.0212154	0.0132989	0.13021		0.979008	0.953819	1.00486	0.0565408	28.8365
gamma-glutamylleucine	Peptide	Gamma-glutamyl Amino Acid	WHRadjBMI	Inverse variance weighted (fixed effects)	14	-0.0150207	0.00712462	0.0350064	0.958403	0.985092	0.971431	0.998944	0.0359695	21.3902
gamma-glutamylleucine	Peptide	Gamma-glutamyl Amino Acid	WHRadjBMI	Maximum likelihood	14	-0.0155353	0.00732706	0.0339833		0.984585	0.970546	0.998826	0.0359695	21.3902
gamma-glutamylleucine	Peptide	Gamma-glutamyl Amino Acid	WHRadjBMI	MR Egger	14	-0.0282212	0.0207959	0.19974		0.972173	0.933344	1.01262	0.0359695	21.3902
gamma-glutamylleucine	Peptide	Gamma-glutamyl Amino Acid	WHRadjBMI	Weighted median	14	-0.0188513	0.00957351	0.0489408		0.981325	0.963083	0.999913	0.0359695	21.3902
gamma-glutamylleucine	Peptide	Gamma-glutamyl Amino Acid	WHRadjBMI	Weighted mode	14	-0.026737	0.0156475	0.111254		0.973617	0.944211	1.00394	0.0359695	21.3902
gamma-glutamylvaline	Peptide	Gamma-glutamyl Amino Acid	WHRadjBMI	Inverse variance weighted (fixed effects)	26	0.0108116	0.00532806	0.0424397	0.958403	1.01087	1.00037	1.02148	0.0711658	24.0228
gamma-glutamylvaline	Peptide	Gamma-glutamyl Amino Acid	WHRadjBMI	Maximum likelihood	26	0.0109245	0.00545201	0.0450962		1.01098	1.00024	1.02185	0.0711658	24.0228
gamma-glutamylvaline	Peptide	Gamma-glutamyl Amino Acid	WHRadjBMI	MR Egger	26	0.00790556	0.0124923	0.532825		1.00794	0.983557	1.03292	0.0711658	24.0228
gamma-glutamylvaline	Peptide	Gamma-glutamyl Amino Acid	WHRadjBMI	Weighted median	26	0.00888388	0.00753536	0.238415		1.00892	0.994132	1.02394	0.0711658	24.0228
gamma-glutamylvaline	Peptide	Gamma-glutamyl Amino Acid	WHRadjBMI	Weighted mode	26	0.00703925	0.0134095	0.604247		1.00706	0.980941	1.03388	0.0711658	24.0228
glucuronate	Carbohydrate	Aminosugar Metabolism	WHRadjBMI	Inverse variance weighted (fixed effects)	11	0.0197145	0.00816836	0.0157994	0.958403	1.01991	1.00371	1.03637	0.0290938	21.7278
glucuronate	Carbohydrate	Aminosugar Metabolism	WHRadjBMI	Maximum likelihood	11	0.0200792	0.00835236	0.0162164		1.02028	1.00372	1.03712	0.0290938	21.7278
glucuronate	Carbohydrate	Aminosugar Metabolism	WHRadjBMI	MR Egger	11	0.0339542	0.0196869	0.118666		1.03454	0.995379	1.07524	0.0290938	21.7278
glucuronate	Carbohydrate	Aminosugar Metabolism	WHRadjBMI	Weighted median	11	0.016116	0.0104207	0.121974		1.01625	0.995701	1.03722	0.0290938	21.7278
glucuronate	Carbohydrate	Aminosugar Metabolism	WHRadjBMI	Weighted mode	11	0.0154608	0.0171579	0.388726		1.01558	0.981995	1.05032	0.0290938	21.7278
glycerol / palmitoylcarnitine (C16)	Lipid / Lipid	N.A.	WHRadjBMI	Inverse variance weighted (fixed effects)	17	0.0172402	0.00717036	0.0162006	0.957213	1.01739	1.00319	1.03179	0.0470819	23.6781
glycerol / palmitoylcarnitine (C16)	Lipid / Lipid	N.A.	WHRadjBMI	Maximum likelihood	17	0.0177912	0.00734035	0.0153612		1.01795	1.00341	1.0327	0.0470819	23.6781
glycerol / palmitoylcarnitine (C16)	Lipid / Lipid	N.A.	WHRadjBMI	MR Egger	17	0.0162819	0.0218867	0.468419		1.01642	0.973735	1.06097	0.0470819	23.6781
glycerol / palmitoylcarnitine (C16)	Lipid / Lipid	N.A.	WHRadjBMI	Weighted median	17	0.0212478	0.00944104	0.0244122		1.02148	1.00275	1.04055	0.0470819	23.6781
glycerol / palmitoylcarnitine (C16)	Lipid / Lipid	N.A.	WHRadjBMI	Weighted mode	17	0.0274278	0.018152	0.150283		1.02781	0.991883	1.06503	0.0470819	23.6781
glycerophosphoethanolamine	Lipid	Phospholipid Metabolism	WHRadjBMI	Inverse variance weighted (fixed effects)	17	0.014361	0.00579085	0.0131403	0.958403	1.01446	1.00302	1.02604	0.051973	26.4856
glycerophosphoethanolamine	Lipid	Phospholipid Metabolism	WHRadjBMI	Maximum likelihood	17	0.0146398	0.00596207	0.014069		1.01475	1.00296	1.02668	0.051973	26.4856
glycerophosphoethanolamine	Lipid	Phospholipid Metabolism	WHRadjBMI	MR Egger	17	0.00708444	0.0130685	0.595712		1.00711	0.981641	1.03324	0.051973	26.4856
glycerophosphoethanolamine	Lipid	Phospholipid Metabolism	WHRadjBMI	Weighted median	17	0.00775044	0.00874815	0.375643		1.00778	0.990648	1.02521	0.051973	26.4856
glycerophosphoethanolamine	Lipid	Phospholipid Metabolism	WHRadjBMI	Weighted mode	17	0.0363745	0.0143261	0.0218829		1.03704	1.00833	1.06658	0.051973	26.4856
glycohyocholate	Lipid	Secondary Bile Acid Metabolism	WHRadjBMI	Inverse variance weighted (fixed effects)	14	0.0164477	0.00636015	0.00970821	0.958403	1.01658	1.00399	1.02934	0.0490667	26.0941
glycohyocholate	Lipid	Secondary Bile Acid Metabolism	WHRadjBMI	Maximum likelihood	14	0.0166953	0.00646409	0.00980074		1.01684	1.00403	1.0298	0.0490667	26.0941
glycohyocholate	Lipid	Secondary Bile Acid Metabolism	WHRadjBMI	MR Egger	14	0.0245792	0.0138207	0.100656		1.02488	0.997494	1.05303	0.0490667	26.0941
glycohyocholate	Lipid	Secondary Bile Acid Metabolism	WHRadjBMI	Weighted median	14	0.0204362	0.00854811	0.016815		1.02065	1.00369	1.03789	0.0490667	26.0941
glycohyocholate	Lipid	Secondary Bile Acid Metabolism	WHRadjBMI	Weighted mode	14	0.0237742	0.0127938	0.0859177		1.02406	0.998699	1.05006	0.0490667	26.0941
glycosyl-N-palmitoyl-sphingosine (d18:1/16:0)	Lipid	Hexosylceramides (HCER)	WHRadjBMI	Inverse variance weighted (fixed effects)	27	-0.00851848	0.00409334	0.0374285	0.958403	0.991518	0.983595	0.999505	0.111153	38.0579
glycosyl-N-palmitoyl-sphingosine (d18:1/16:0)	Lipid	Hexosylceramides (HCER)	WHRadjBMI	Maximum likelihood	27	-0.00869227	0.0041644	0.0368628		0.991345	0.983287	0.99947	0.111153	38.0579
glycosyl-N-palmitoyl-sphingosine (d18:1/16:0)	Lipid	Hexosylceramides (HCER)	WHRadjBMI	MR Egger	27	-0.0165209	0.0082418	0.0559587		0.983615	0.967853	0.999633	0.111153	38.0579
glycosyl-N-palmitoyl-sphingosine (d18:1/16:0)	Lipid	Hexosylceramides (HCER)	WHRadjBMI	Weighted median	27	-0.00782131	0.00633485	0.216961		0.992209	0.979966	1.00461	0.111153	38.0579
glycosyl-N-palmitoyl-sphingosine (d18:1/16:0)	Lipid	Hexosylceramides (HCER)	WHRadjBMI	Weighted mode	27	-0.00828835	0.00680928	0.234456		0.991746	0.978598	1.00507	0.111153	38.0579
glycosyl-N-tricosanoyl-sphingadienine (d18:2/23:0)*	Lipid	Hexosylceramides (HCER)	WHRadjBMI	Inverse variance weighted (fixed effects)	22	-0.0105978	0.00473134	0.0250972	0.958403	0.989458	0.980325	0.998677	0.0850929	30.6543
glycosyl-N-tricosanoyl-sphingadienine (d18:2/23:0)*	Lipid	Hexosylceramides (HCER)	WHRadjBMI	Maximum likelihood	22	-0.0107714	0.00481149	0.0251771		0.989286	0.980001	0.99866	0.0850929	30.6543
glycosyl-N-tricosanoyl-sphingadienine (d18:2/23:0)*	Lipid	Hexosylceramides (HCER)	WHRadjBMI	MR Egger	22	-0.00527191	0.0106991	0.627561		0.994742	0.974099	1.01582	0.0850929	30.6543
glycosyl-N-tricosanoyl-sphingadienine (d18:2/23:0)*	Lipid	Hexosylceramides (HCER)	WHRadjBMI	Weighted median	22	-0.0103297	0.0072643	0.155031		0.989723	0.975732	1.00392	0.0850929	30.6543
glycosyl-N-tricosanoyl-sphingadienine (d18:2/23:0)*	Lipid	Hexosylceramides (HCER)	WHRadjBMI	Weighted mode	22	-0.0120263	0.00939396	0.214432		0.988046	0.97002	1.00641	0.0850929	30.6543
glycosyl ceramide (d18:1/23:1, d17:1/24:1)*	Lipid	Hexosylceramides (HCER)	WHRadjBMI	Inverse variance weighted (fixed effects)	22	-0.00910249	0.00437843	0.0376229	0.958403	0.990939	0.982471	0.999479	0.100843	26.9472
glycosyl ceramide (d18:1/23:1, d17:1/24:1)*	Lipid	Hexosylceramides (HCER)	WHRadjBMI	Maximum likelihood	22	-0.00929937	0.00449713	0.0386547		0.990744	0.982049	0.999515	0.100843	26.9472
glycosyl ceramide (d18:1/23:1, d17:1/24:1)*	Lipid	Hexosylceramides (HCER)	WHRadjBMI	MR Egger	22	0.0100063	0.0118003	0.406488		1.01006	0.986963	1.03369	0.100843	26.9472
glycosyl ceramide (d18:1/23:1, d17:1/24:1)*	Lipid	Hexosylceramides (HCER)	WHRadjBMI	Weighted median	22	-0.0104408	0.00624867	0.0947446		0.989614	0.977567	1.00181	0.100843	26.9472
glycosyl ceramide (d18:1/23:1, d17:1/24:1)*	Lipid	Hexosylceramides (HCER)	WHRadjBMI	Weighted mode	22	-0.00900742	0.0101139	0.383234		0.991033	0.971581	1.01087	0.100843	26.9472
glycosyl ceramide (d18:2/24:1, d18:1/24:2)*	Lipid	Hexosylceramides (HCER)	WHRadjBMI	Inverse variance weighted (fixed effects)	30	-0.00843648	0.00410652	0.0399362	0.958403	0.991599	0.98365	0.999612	0.116466	36.1182
glycosyl ceramide (d18:2/24:1, d18:1/24:2)*	Lipid	Hexosylceramides (HCER)	WHRadjBMI	Maximum likelihood	30	-0.00856104	0.00417388	0.0402572		0.991476	0.983398	0.99962	0.116466	36.1182
glycosyl ceramide (d18:2/24:1, d18:1/24:2)*	Lipid	Hexosylceramides (HCER)	WHRadjBMI	MR Egger	30	-0.0118976	0.00835084	0.165291		0.988173	0.972131	1.00448	0.116466	36.1182
glycosyl ceramide (d18:2/24:1, d18:1/24:2)*	Lipid	Hexosylceramides (HCER)	WHRadjBMI	Weighted median	30	-0.0061772	0.00654218	0.345062		0.993842	0.981179	1.00667	0.116466	36.1182
glycosyl ceramide (d18:2/24:1, d18:1/24:2)*	Lipid	Hexosylceramides (HCER)	WHRadjBMI	Weighted mode	30	-0.00579886	0.00768007	0.456306		0.994218	0.979364	1.0093	0.116466	36.1182
homostachydrine*	Xenobiotics	Food Component/Plant	WHRadjBMI	Inverse variance weighted (fixed effects)	29	-0.00935469	0.00459132	0.0416024	0.958403	0.990689	0.981814	0.999644	0.0960533	30.1119
homostachydrine*	Xenobiotics	Food Component/Plant	WHRadjBMI	Maximum likelihood	29	-0.00942987	0.00465204	0.0426585		0.990614	0.981623	0.999688	0.0960533	30.1119
homostachydrine*	Xenobiotics	Food Component/Plant	WHRadjBMI	MR Egger	29	-0.00998883	0.0109889	0.371396		0.990061	0.968965	1.01162	0.0960533	30.1119
homostachydrine*	Xenobiotics	Food Component/Plant	WHRadjBMI	Weighted median	29	-0.00936391	0.00636295	0.141121		0.99068	0.978401	1.00311	0.0960533	30.1119
homostachydrine*	Xenobiotics	Food Component/Plant	WHRadjBMI	Weighted mode	29	-0.0095509	0.00869448	0.281342		0.990495	0.973758	1.00752	0.0960533	30.1119
isoursodeoxycholate	Lipid	Secondary Bile Acid Metabolism	WHRadjBMI	Inverse variance weighted (fixed effects)	15	0.020703	0.0067513	0.00216565	0.958403	1.02092	1.0075	1.03452	0.0401962	22.9444
isoursodeoxycholate	Lipid	Secondary Bile Acid Metabolism	WHRadjBMI	Maximum likelihood	15	0.0209602	0.00691592	0.00243975		1.02118	1.00743	1.03512	0.0401962	22.9444
isoursodeoxycholate	Lipid	Secondary Bile Acid Metabolism	WHRadjBMI	MR Egger	15	0.00550953	0.0173291	0.755584		1.00552	0.971946	1.04026	0.0401962	22.9444
isoursodeoxycholate	Lipid	Secondary Bile Acid Metabolism	WHRadjBMI	Weighted median	15	0.0211157	0.00859609	0.0140324		1.02134	1.00428	1.03869	0.0401962	22.9444
isoursodeoxycholate	Lipid	Secondary Bile Acid Metabolism	WHRadjBMI	Weighted mode	15	0.0238058	0.0150223	0.135356		1.02409	0.994378	1.05469	0.0401962	22.9444
isovalerylcarnitine (C5)	Amino Acid	Leucine, Isoleucine and Valine Metabolism	WHRadjBMI	Inverse variance weighted (fixed effects)	23	-0.0124734	0.00503713	0.0132756	0.958403	0.987604	0.977902	0.997403	0.0804061	31.3327
isovalerylcarnitine (C5)	Amino Acid	Leucine, Isoleucine and Valine Metabolism	WHRadjBMI	Maximum likelihood	23	-0.0124809	0.0051095	0.0145784		0.987597	0.977756	0.997537	0.0804061	31.3327
isovalerylcarnitine (C5)	Amino Acid	Leucine, Isoleucine and Valine Metabolism	WHRadjBMI	MR Egger	23	-0.0133595	0.013135	0.320687		0.986729	0.961651	1.01246	0.0804061	31.3327
isovalerylcarnitine (C5)	Amino Acid	Leucine, Isoleucine and Valine Metabolism	WHRadjBMI	Weighted median	23	-0.0153565	0.00715714	0.0319036		0.984761	0.971043	0.998672	0.0804061	31.3327
isovalerylcarnitine (C5)	Amino Acid	Leucine, Isoleucine and Valine Metabolism	WHRadjBMI	Weighted mode	23	-0.0158643	0.00973229	0.117322		0.984261	0.965664	1.00322	0.0804061	31.3327
kynurenate	Amino Acid	Tryptophan Metabolism	WHRadjBMI	Inverse variance weighted (fixed effects)	26	-0.00966099	0.00415479	0.0200577	0.958403	0.990386	0.982353	0.998484	0.119408	42.8389
kynurenate	Amino Acid	Tryptophan Metabolism	WHRadjBMI	Maximum likelihood	26	-0.00975903	0.00419798	0.0200882		0.990288	0.982174	0.99847	0.119408	42.8389
kynurenate	Amino Acid	Tryptophan Metabolism	WHRadjBMI	MR Egger	26	-0.00261373	0.00823755	0.753763		0.99739	0.981416	1.01362	0.119408	42.8389
kynurenate	Amino Acid	Tryptophan Metabolism	WHRadjBMI	Weighted median	26	-0.00295323	0.00614523	0.63082		0.997051	0.985114	1.00913	0.119408	42.8389
kynurenate	Amino Acid	Tryptophan Metabolism	WHRadjBMI	Weighted mode	26	-0.00166854	0.0064283	0.797328		0.998333	0.985833	1.01099	0.119408	42.8389
metabolonic lactone sulfate	Partially Characterized Molecules	Partially Characterized Molecules	WHRadjBMI	Inverse variance weighted (fixed effects)	40	0.00568933	0.00234083	0.0150789	0.958403	1.00571	1.0011	1.01033	0.285608	81.5776
metabolonic lactone sulfate	Partially Characterized Molecules	Partially Characterized Molecules	WHRadjBMI	Maximum likelihood	40	0.00565735	0.00236373	0.0166933		1.00567	1.00102	1.01034	0.285608	81.5776
metabolonic lactone sulfate	Partially Characterized Molecules	Partially Characterized Molecules	WHRadjBMI	MR Egger	40	0.00919642	0.00334971	0.00917956		1.00924	1.00263	1.01589	0.285608	81.5776
metabolonic lactone sulfate	Partially Characterized Molecules	Partially Characterized Molecules	WHRadjBMI	Weighted median	40	0.00549961	0.00308206	0.0743597		1.00551	0.999459	1.01161	0.285608	81.5776
metabolonic lactone sulfate	Partially Characterized Molecules	Partially Characterized Molecules	WHRadjBMI	Weighted mode	40	0.00624024	0.00315593	0.0551061		1.00626	1.00005	1.0125	0.285608	81.5776
methionine / methionine sulfoxide	Amino Acid / Amino Acid	N.A.	WHRadjBMI	Inverse variance weighted (fixed effects)	22	0.0145943	0.0056541	0.00984583	0.957213	1.0147	1.00352	1.02601	0.0588565	23.2837
methionine / methionine sulfoxide	Amino Acid / Amino Acid	N.A.	WHRadjBMI	Maximum likelihood	22	0.0149162	0.0057872	0.00995315		1.01503	1.00358	1.02661	0.0588565	23.2837
methionine / methionine sulfoxide	Amino Acid / Amino Acid	N.A.	WHRadjBMI	MR Egger	22	-0.00281548	0.0158266	0.860595		0.997188	0.96673	1.02861	0.0588565	23.2837
methionine / methionine sulfoxide	Amino Acid / Amino Acid	N.A.	WHRadjBMI	Weighted median	22	0.0153718	0.00806975	0.0567969		1.01549	0.999555	1.03168	0.0588565	23.2837
methionine / methionine sulfoxide	Amino Acid / Amino Acid	N.A.	WHRadjBMI	Weighted mode	22	0.0122527	0.013982	0.390772		1.01233	0.984962	1.04045	0.0588565	23.2837
N-lactoyl tyrosine	Amino Acid	Tyrosine Metabolism	WHRadjBMI	Inverse variance weighted (fixed effects)	17	-0.0122214	0.00598382	0.041111	0.958403	0.987853	0.976335	0.999507	0.05635	22.379
N-lactoyl tyrosine	Amino Acid	Tyrosine Metabolism	WHRadjBMI	Maximum likelihood	17	-0.0123026	0.00613013	0.0447595		0.987773	0.975976	0.999712	0.05635	22.379
N-lactoyl tyrosine	Amino Acid	Tyrosine Metabolism	WHRadjBMI	MR Egger	17	-0.0204443	0.0135958	0.153415		0.979763	0.954	1.00622	0.05635	22.379
N-lactoyl tyrosine	Amino Acid	Tyrosine Metabolism	WHRadjBMI	Weighted median	17	-0.0112366	0.00821738	0.171494		0.988826	0.973028	1.00488	0.05635	22.379
N-lactoyl tyrosine	Amino Acid	Tyrosine Metabolism	WHRadjBMI	Weighted mode	17	-0.0101538	0.0140964	0.481725		0.989898	0.962922	1.01763	0.05635	22.379
N-palmitoyl-sphinganine (d18:0/16:0)	Lipid	Dihydroceramides	WHRadjBMI	Inverse variance weighted (fixed effects)	19	-0.012098	0.00570413	0.0339286	0.958403	0.987975	0.976991	0.999083	0.0558757	25.5046
N-palmitoyl-sphinganine (d18:0/16:0)	Lipid	Dihydroceramides	WHRadjBMI	Maximum likelihood	19	-0.0123599	0.00583193	0.0340607		0.987716	0.97649	0.999071	0.0558757	25.5046
N-palmitoyl-sphinganine (d18:0/16:0)	Lipid	Dihydroceramides	WHRadjBMI	MR Egger	19	-0.0113134	0.0161791	0.493846		0.98875	0.957888	1.02061	0.0558757	25.5046
N-palmitoyl-sphinganine (d18:0/16:0)	Lipid	Dihydroceramides	WHRadjBMI	Weighted median	19	-0.0112858	0.00783068	0.149522		0.988778	0.973718	1.00407	0.0558757	25.5046
N-palmitoyl-sphinganine (d18:0/16:0)	Lipid	Dihydroceramides	WHRadjBMI	Weighted mode	19	-0.0232141	0.0155684	0.15325		0.977053	0.94769	1.00733	0.0558757	25.5046
N-stearoyl-sphingadienine (d18:2/18:0)*	Lipid	Ceramides	WHRadjBMI	Inverse variance weighted (fixed effects)	15	0.013027	0.00616212	0.0345118	0.958403	1.01311	1.00095	1.02542	0.0496405	25.1173
N-stearoyl-sphingadienine (d18:2/18:0)*	Lipid	Ceramides	WHRadjBMI	Maximum likelihood	15	0.0133832	0.00629917	0.0336205		1.01347	1.00104	1.02606	0.0496405	25.1173
N-stearoyl-sphingadienine (d18:2/18:0)*	Lipid	Ceramides	WHRadjBMI	MR Egger	15	0.0127534	0.0144713	0.394161		1.01284	0.984511	1.04197	0.0496405	25.1173
N-stearoyl-sphingadienine (d18:2/18:0)*	Lipid	Ceramides	WHRadjBMI	Weighted median	15	0.0131754	0.0087828	0.13358		1.01326	0.995969	1.03086	0.0496405	25.1173
N-stearoyl-sphingadienine (d18:2/18:0)*	Lipid	Ceramides	WHRadjBMI	Weighted mode	15	0.0121732	0.0153049	0.43967		1.01225	0.982334	1.04307	0.0496405	25.1173
palmitoleoylcarnitine (C16:1)*	Lipid	Fatty Acid Metabolism (Acyl Carnitine, Monounsaturated)	WHRadjBMI	Inverse variance weighted (fixed effects)	16	-0.0148934	0.00665314	0.0251846	0.958403	0.985217	0.972453	0.998148	0.0444131	23.9532
palmitoleoylcarnitine (C16:1)*	Lipid	Fatty Acid Metabolism (Acyl Carnitine, Monounsaturated)	WHRadjBMI	Maximum likelihood	16	-0.0152844	0.00690574	0.0268773		0.984832	0.971592	0.998252	0.0444131	23.9532
palmitoleoylcarnitine (C16:1)*	Lipid	Fatty Acid Metabolism (Acyl Carnitine, Monounsaturated)	WHRadjBMI	MR Egger	16	-0.0204261	0.0180706	0.277322		0.979781	0.945686	1.01511	0.0444131	23.9532
palmitoleoylcarnitine (C16:1)*	Lipid	Fatty Acid Metabolism (Acyl Carnitine, Monounsaturated)	WHRadjBMI	Weighted median	16	-0.0157664	0.00941904	0.0941535		0.984357	0.966351	1.0027	0.0444131	23.9532
palmitoleoylcarnitine (C16:1)*	Lipid	Fatty Acid Metabolism (Acyl Carnitine, Monounsaturated)	WHRadjBMI	Weighted mode	16	-0.0162728	0.0159639	0.324196		0.983859	0.953551	1.01513	0.0444131	23.9532
perfluorooctanesulfonate (PFOS)	Xenobiotics	Chemical	WHRadjBMI	Inverse variance weighted (fixed effects)	22	-0.0148941	0.00613828	0.0152484	0.958403	0.985216	0.973434	0.997141	0.05849	23.1411
perfluorooctanesulfonate (PFOS)	Xenobiotics	Chemical	WHRadjBMI	Maximum likelihood	22	-0.0151542	0.00629386	0.0160499		0.98496	0.972884	0.997186	0.05849	23.1411
perfluorooctanesulfonate (PFOS)	Xenobiotics	Chemical	WHRadjBMI	MR Egger	22	0.000757594	0.0149285	0.96003		1.00076	0.9719	1.03047	0.05849	23.1411
perfluorooctanesulfonate (PFOS)	Xenobiotics	Chemical	WHRadjBMI	Weighted median	22	-0.00990704	0.00862439	0.25067		0.990142	0.973545	1.00702	0.05849	23.1411
perfluorooctanesulfonate (PFOS)	Xenobiotics	Chemical	WHRadjBMI	Weighted mode	22	-0.0062864	0.0166292	0.7092		0.993733	0.961866	1.02666	0.05849	23.1411
phosphate / sulfate*	Energy / Xenobiotics	N.A.	WHRadjBMI	Inverse variance weighted (fixed effects)	24	-0.0135689	0.00549904	0.0136062	0.957213	0.986523	0.975947	0.997213	0.0656891	23.9807
phosphate / sulfate*	Energy / Xenobiotics	N.A.	WHRadjBMI	Maximum likelihood	24	-0.0136827	0.00561684	0.0148503		0.986411	0.975611	0.99733	0.0656891	23.9807
phosphate / sulfate*	Energy / Xenobiotics	N.A.	WHRadjBMI	MR Egger	24	-0.00873836	0.0128135	0.502379		0.9913	0.966714	1.01651	0.0656891	23.9807
phosphate / sulfate*	Energy / Xenobiotics	N.A.	WHRadjBMI	Weighted median	24	-0.0121536	0.00813707	0.135277		0.98792	0.972289	1.0038	0.0656891	23.9807
phosphate / sulfate*	Energy / Xenobiotics	N.A.	WHRadjBMI	Weighted mode	24	-0.0107958	0.0138611	0.444005		0.989262	0.962748	1.01651	0.0656891	23.9807
pimeloylcarnitine/3-methyladipoylcarnitine (C7-DC)	Lipid	Fatty Acid Metabolism (Acyl Carnitine, Dicarboxylate)	WHRadjBMI	Inverse variance weighted (fixed effects)	30	-0.008538	0.00400767	0.0331376	0.958403	0.991498	0.983741	0.999317	0.117801	34.7447
pimeloylcarnitine/3-methyladipoylcarnitine (C7-DC)	Lipid	Fatty Acid Metabolism (Acyl Carnitine, Dicarboxylate)	WHRadjBMI	Maximum likelihood	30	-0.00859153	0.00407536	0.0350166		0.991445	0.983557	0.999396	0.117801	34.7447
pimeloylcarnitine/3-methyladipoylcarnitine (C7-DC)	Lipid	Fatty Acid Metabolism (Acyl Carnitine, Dicarboxylate)	WHRadjBMI	MR Egger	30	-0.00329011	0.00849756	0.701548		0.996715	0.980252	1.01345	0.117801	34.7447
pimeloylcarnitine/3-methyladipoylcarnitine (C7-DC)	Lipid	Fatty Acid Metabolism (Acyl Carnitine, Dicarboxylate)	WHRadjBMI	Weighted median	30	-0.0111547	0.00590986	0.0590971		0.988907	0.977519	1.00043	0.117801	34.7447
pimeloylcarnitine/3-methyladipoylcarnitine (C7-DC)	Lipid	Fatty Acid Metabolism (Acyl Carnitine, Dicarboxylate)	WHRadjBMI	Weighted mode	30	-0.00863804	0.00791151	0.283895		0.991399	0.976145	1.00689	0.117801	34.7447
salicylate / taurocholate	Xenobiotics / Lipid	N.A.	WHRadjBMI	Inverse variance weighted (fixed effects)	21	0.0127005	0.00563449	0.0241925	0.972739	1.01278	1.00166	1.02403	0.0595735	22.9016
salicylate / taurocholate	Xenobiotics / Lipid	N.A.	WHRadjBMI	Maximum likelihood	21	0.0129334	0.00575195	0.0245429		1.01302	1.00166	1.0245	0.0595735	22.9016
salicylate / taurocholate	Xenobiotics / Lipid	N.A.	WHRadjBMI	MR Egger	21	0.0198266	0.0132292	0.150384		1.02002	0.993916	1.04682	0.0595735	22.9016
salicylate / taurocholate	Xenobiotics / Lipid	N.A.	WHRadjBMI	Weighted median	21	0.0172324	0.00795639	0.0303223		1.01738	1.00164	1.03337	0.0595735	22.9016
salicylate / taurocholate	Xenobiotics / Lipid	N.A.	WHRadjBMI	Weighted mode	21	0.025289	0.015293	0.113812		1.02561	0.995326	1.05682	0.0595735	22.9016
sphingadienine	Lipid	Sphingolipid Synthesis	WHRadjBMI	Inverse variance weighted (fixed effects)	14	0.0122124	0.00509794	0.0165953	0.958403	1.01229	1.00222	1.02245	0.0694505	24.0854
sphingadienine	Lipid	Sphingolipid Synthesis	WHRadjBMI	Maximum likelihood	14	0.0125234	0.00519947	0.016014		1.0126	1.00234	1.02297	0.0694505	24.0854
sphingadienine	Lipid	Sphingolipid Synthesis	WHRadjBMI	MR Egger	14	0.0131713	0.0133607	0.343682		1.01326	0.987069	1.04014	0.0694505	24.0854
sphingadienine	Lipid	Sphingolipid Synthesis	WHRadjBMI	Weighted median	14	0.0160445	0.00689331	0.0199363		1.01617	1.00254	1.03	0.0694505	24.0854
sphingadienine	Lipid	Sphingolipid Synthesis	WHRadjBMI	Weighted mode	14	0.0168376	0.0111484	0.154879		1.01698	0.994999	1.03945	0.0694505	24.0854
sphingomyelin (d18:1/25:0, d19:0/24:1, d20:1/23:0, d19:1/24:0)*	Lipid	Sphingomyelins	WHRadjBMI	Inverse variance weighted (fixed effects)	26	0.00707364	0.00346762	0.041359	0.958403	1.0071	1.00028	1.01397	0.146192	53.336
sphingomyelin (d18:1/25:0, d19:0/24:1, d20:1/23:0, d19:1/24:0)*	Lipid	Sphingomyelins	WHRadjBMI	Maximum likelihood	26	0.00714259	0.00350378	0.0414961		1.00717	1.00028	1.01411	0.146192	53.336
sphingomyelin (d18:1/25:0, d19:0/24:1, d20:1/23:0, d19:1/24:0)*	Lipid	Sphingomyelins	WHRadjBMI	MR Egger	26	0.0063148	0.0057834	0.285725		1.00633	0.994992	1.01781	0.146192	53.336
sphingomyelin (d18:1/25:0, d19:0/24:1, d20:1/23:0, d19:1/24:0)*	Lipid	Sphingomyelins	WHRadjBMI	Weighted median	26	0.00754249	0.00439726	0.0862959		1.00757	0.998924	1.01629	0.146192	53.336
sphingomyelin (d18:1/25:0, d19:0/24:1, d20:1/23:0, d19:1/24:0)*	Lipid	Sphingomyelins	WHRadjBMI	Weighted mode	26	0.00719467	0.00474682	0.142143		1.00722	0.997893	1.01664	0.146192	53.336
undecenoylcarnitine (C11:1)	Lipid	Fatty Acid Metabolism (Acyl Carnitine, Monounsaturated)	WHRadjBMI	Inverse variance weighted (fixed effects)	29	0.00768387	0.00373457	0.0396382	0.958403	1.00771	1.00036	1.01512	0.135973	44.623
undecenoylcarnitine (C11:1)	Lipid	Fatty Acid Metabolism (Acyl Carnitine, Monounsaturated)	WHRadjBMI	Maximum likelihood	29	0.00780581	0.00378347	0.0390997		1.00784	1.00039	1.01534	0.135973	44.623
undecenoylcarnitine (C11:1)	Lipid	Fatty Acid Metabolism (Acyl Carnitine, Monounsaturated)	WHRadjBMI	MR Egger	29	0.00240481	0.00814166	0.76997		1.00241	0.986539	1.01853	0.135973	44.623
undecenoylcarnitine (C11:1)	Lipid	Fatty Acid Metabolism (Acyl Carnitine, Monounsaturated)	WHRadjBMI	Weighted median	29	0.00654115	0.00578958	0.258555		1.00656	0.995205	1.01805	0.135973	44.623
undecenoylcarnitine (C11:1)	Lipid	Fatty Acid Metabolism (Acyl Carnitine, Monounsaturated)	WHRadjBMI	Weighted mode	29	0.000540757	0.00663935	0.935666		1.00054	0.987605	1.01365	0.135973	44.623
X-17690	Unknown	Unknown	WHRadjBMI	Inverse variance weighted (fixed effects)	27	0.0105477	0.00463163	0.0227672	0.958403	1.0106	1.00147	1.01982	0.0844247	23.9574
X-17690	Unknown	Unknown	WHRadjBMI	Maximum likelihood	27	0.0107506	0.00472933	0.0230158		1.01081	1.00148	1.02022	0.0844247	23.9574
X-17690	Unknown	Unknown	WHRadjBMI	MR Egger	27	0.00825874	0.0119539	0.496005		1.00829	0.984944	1.0322	0.0844247	23.9574
X-17690	Unknown	Unknown	WHRadjBMI	Weighted median	27	0.0111334	0.00637899	0.080929		1.0112	0.998632	1.02392	0.0844247	23.9574
X-17690	Unknown	Unknown	WHRadjBMI	Weighted mode	27	0.0103063	0.0133456	0.446922		1.01036	0.984274	1.03714	0.0844247	23.9574
X-23739	Unknown	Unknown	WHRadjBMI	Inverse variance weighted (fixed effects)	27	0.011555	0.00413751	0.00522628	0.958403	1.01162	1.00345	1.01986	0.107191	36.556
X-23739	Unknown	Unknown	WHRadjBMI	Maximum likelihood	27	0.0117146	0.00419947	0.00527816		1.01178	1.00349	1.02015	0.107191	36.556
X-23739	Unknown	Unknown	WHRadjBMI	MR Egger	27	0.00802363	0.00770831	0.307881		1.00806	0.99294	1.0234	0.107191	36.556
X-23739	Unknown	Unknown	WHRadjBMI	Weighted median	27	0.0100258	0.00619671	0.105678		1.01008	0.997883	1.02242	0.107191	36.556
X-23739	Unknown	Unknown	WHRadjBMI	Weighted mode	27	0.0105142	0.00707808	0.149448		1.01057	0.996647	1.02469	0.107191	36.556
X-24344	Unknown	Unknown	WHRadjBMI	Inverse variance weighted (fixed effects)	12	-0.0143737	0.00619677	0.0203653	0.958403	0.985729	0.973829	0.997774	0.0490562	23.4033
X-24344	Unknown	Unknown	WHRadjBMI	Maximum likelihood	12	-0.0145145	0.00630433	0.0213177		0.98559	0.973487	0.997844	0.0490562	23.4033
X-24344	Unknown	Unknown	WHRadjBMI	MR Egger	12	-0.0229069	0.015229	0.163449		0.977353	0.948612	1.00697	0.0490562	23.4033
X-24344	Unknown	Unknown	WHRadjBMI	Weighted median	12	-0.0108074	0.00777779	0.164674		0.989251	0.974285	1.00445	0.0490562	23.4033
X-24344	Unknown	Unknown	WHRadjBMI	Weighted mode	12	-0.00803626	0.0127299	0.540748		0.991996	0.967551	1.01706	0.0490562	23.4033
X-26109	Unknown	Unknown	WHRadjBMI	Inverse variance weighted (fixed effects)	34	0.0069756	0.00215343	0.00119822	0.958403	1.007	1.00276	1.01126	0.280537	79.7856
X-26109	Unknown	Unknown	WHRadjBMI	Maximum likelihood	34	0.00704931	0.00217664	0.0012011		1.00707	1.00279	1.01138	0.280537	79.7856
X-26109	Unknown	Unknown	WHRadjBMI	MR Egger	34	0.0077031	0.00302036	0.015747		1.00773	1.00178	1.01372	0.280537	79.7856
X-26109	Unknown	Unknown	WHRadjBMI	Weighted median	34	0.00491203	0.0027388	0.0728933		1.00492	0.999544	1.01033	0.280537	79.7856
X-26109	Unknown	Unknown	WHRadjBMI	Weighted mode	34	0.00586141	0.00264025	0.0333995		1.00588	1.00069	1.0111	0.280537	79.7856
1-methylxanthine	Xenobiotics	Xanthine Metabolism	Obesity class 1	Inverse variance weighted (fixed effects)	13	0.0673953	0.0301611	0.0254495	0.996699	1.06972	1.00831	1.13486	0.0906836	60.9487
1-methylxanthine	Xenobiotics	Xanthine Metabolism	Obesity class 1	Maximum likelihood	13	0.0686213	0.0304967	0.0244411		1.07103	1.00889	1.137	0.0906836	60.9487
1-methylxanthine	Xenobiotics	Xanthine Metabolism	Obesity class 1	MR Egger	13	0.0583562	0.0575422	0.332301		1.06009	0.947028	1.18666	0.0906836	60.9487
1-methylxanthine	Xenobiotics	Xanthine Metabolism	Obesity class 1	Weighted median	13	0.0695902	0.0383536	0.0696106		1.07207	0.994433	1.15577	0.0906836	60.9487
1-methylxanthine	Xenobiotics	Xanthine Metabolism	Obesity class 1	Weighted mode	13	0.067371	0.036995	0.0936038		1.06969	0.994874	1.15014	0.0906836	60.9487
2-oxoarginine*	Amino Acid	Urea cycle; Arginine and Proline Metabolism	Obesity class 1	Inverse variance weighted (fixed effects)	9	0.128744	0.056083	0.0216992	0.996699	1.1374	1.019	1.26955	0.0272323	25.5467
2-oxoarginine*	Amino Acid	Urea cycle; Arginine and Proline Metabolism	Obesity class 1	Maximum likelihood	9	0.133283	0.0579254	0.0213945		1.14257	1.01995	1.27994	0.0272323	25.5467
2-oxoarginine*	Amino Acid	Urea cycle; Arginine and Proline Metabolism	Obesity class 1	MR Egger	9	0.331898	0.207528	0.153788		1.39361	0.927876	2.09311	0.0272323	25.5467
2-oxoarginine*	Amino Acid	Urea cycle; Arginine and Proline Metabolism	Obesity class 1	Weighted median	9	0.140002	0.0741734	0.0590939		1.15028	0.994636	1.33027	0.0272323	25.5467
2-oxoarginine*	Amino Acid	Urea cycle; Arginine and Proline Metabolism	Obesity class 1	Weighted mode	9	0.157454	0.0975977	0.145345		1.17053	0.966728	1.41729	0.0272323	25.5467
3-ethylcatechol sulfate (2)	Xenobiotics	Food Component/Plant	Obesity class 1	Inverse variance weighted (fixed effects)	8	0.102063	0.0487344	0.036236	0.996699	1.10745	1.00656	1.21845	0.0370822	23.1302
3-ethylcatechol sulfate (2)	Xenobiotics	Food Component/Plant	Obesity class 1	Maximum likelihood	8	0.102855	0.0495515	0.03792		1.10833	1.00575	1.22137	0.0370822	23.1302
3-ethylcatechol sulfate (2)	Xenobiotics	Food Component/Plant	Obesity class 1	MR Egger	8	0.151995	0.317991	0.649576		1.16415	0.624211	2.17115	0.0370822	23.1302
3-ethylcatechol sulfate (2)	Xenobiotics	Food Component/Plant	Obesity class 1	Weighted median	8	0.102152	0.060745	0.0926362		1.10755	0.983234	1.24759	0.0370822	23.1302
3-ethylcatechol sulfate (2)	Xenobiotics	Food Component/Plant	Obesity class 1	Weighted mode	8	0.133094	0.0877572	0.173148		1.14236	0.961837	1.35676	0.0370822	23.1302
3-hydroxyisobutyrate	Amino Acid	Leucine, Isoleucine and Valine Metabolism	Obesity class 1	Inverse variance weighted (fixed effects)	8	0.146622	0.0668098	0.0281911	0.996699	1.15792	1.0158	1.31992	0.0210203	21.9226
3-hydroxyisobutyrate	Amino Acid	Leucine, Isoleucine and Valine Metabolism	Obesity class 1	Maximum likelihood	8	0.148793	0.0677086	0.0279813		1.16043	1.01621	1.32512	0.0210203	21.9226
3-hydroxyisobutyrate	Amino Acid	Leucine, Isoleucine and Valine Metabolism	Obesity class 1	MR Egger	8	0.0180433	0.189142	0.927107		1.01821	0.702805	1.47515	0.0210203	21.9226
3-hydroxyisobutyrate	Amino Acid	Leucine, Isoleucine and Valine Metabolism	Obesity class 1	Weighted median	8	0.204299	0.0881927	0.0205306		1.22667	1.03194	1.45813	0.0210203	21.9226
3-hydroxyisobutyrate	Amino Acid	Leucine, Isoleucine and Valine Metabolism	Obesity class 1	Weighted mode	8	0.212165	0.10952	0.0939175		1.23635	0.997509	1.53238	0.0210203	21.9226
3-hydroxypyridine sulfate	Xenobiotics	Chemical	Obesity class 1	Inverse variance weighted (fixed effects)	9	0.126985	0.0621964	0.0411842	0.996699	1.1354	1.00509	1.2826	0.0239163	22.4877
3-hydroxypyridine sulfate	Xenobiotics	Chemical	Obesity class 1	Maximum likelihood	9	0.129086	0.0632433	0.0412406		1.13779	1.00514	1.28794	0.0239163	22.4877
3-hydroxypyridine sulfate	Xenobiotics	Chemical	Obesity class 1	MR Egger	9	-0.0421612	0.26828	0.879561		0.958715	0.566663	1.62201	0.0239163	22.4877
3-hydroxypyridine sulfate	Xenobiotics	Chemical	Obesity class 1	Weighted median	9	0.136794	0.0796217	0.0857874		1.14659	0.98092	1.34025	0.0239163	22.4877
3-hydroxypyridine sulfate	Xenobiotics	Chemical	Obesity class 1	Weighted mode	9	0.186558	0.113744	0.139601		1.20509	0.964274	1.50606	0.0239163	22.4877
4-vinylguaiacol sulfate	Xenobiotics	Food Component/Plant	Obesity class 1	Inverse variance weighted (fixed effects)	4	-0.254212	0.0979722	0.00946634	0.996699	0.775527	0.640032	0.939708	0.0114413	21.9524
4-vinylguaiacol sulfate	Xenobiotics	Food Component/Plant	Obesity class 1	Maximum likelihood	4	-0.255693	0.102338	0.0124717		0.774379	0.633639	0.946381	0.0114413	21.9524
4-vinylguaiacol sulfate	Xenobiotics	Food Component/Plant	Obesity class 1	MR Egger	4	-0.203242	0.302645	0.571047		0.816081	0.450938	1.4769	0.0114413	21.9524
4-vinylguaiacol sulfate	Xenobiotics	Food Component/Plant	Obesity class 1	Weighted median	4	-0.261707	0.1173	0.0256756		0.769736	0.611637	0.968702	0.0114413	21.9524
4-vinylguaiacol sulfate	Xenobiotics	Food Component/Plant	Obesity class 1	Weighted mode	4	-0.306046	0.153164	0.139576		0.736353	0.545393	0.994174	0.0114413	21.9524
adenosine 5'-diphosphate (ADP) / citrate	Nucleotide / Energy	N.A.	Obesity class 1	Inverse variance weighted (fixed effects)	7	-0.102159	0.0501464	0.0416278	0.983397	0.902886	0.818365	0.996135	0.0339431	22.8834
adenosine 5'-diphosphate (ADP) / citrate	Nucleotide / Energy	N.A.	Obesity class 1	Maximum likelihood	7	-0.102371	0.0508066	0.0439132		0.902694	0.817134	0.997214	0.0339431	22.8834
adenosine 5'-diphosphate (ADP) / citrate	Nucleotide / Energy	N.A.	Obesity class 1	MR Egger	7	0.081561	0.277459	0.780603		1.08498	0.629859	1.86896	0.0339431	22.8834
adenosine 5'-diphosphate (ADP) / citrate	Nucleotide / Energy	N.A.	Obesity class 1	Weighted median	7	-0.0985716	0.0606918	0.104347		0.906131	0.804505	1.02059	0.0339431	22.8834
adenosine 5'-diphosphate (ADP) / citrate	Nucleotide / Energy	N.A.	Obesity class 1	Weighted mode	7	-0.0833296	0.0831924	0.355182		0.920048	0.78162	1.08299	0.0339431	22.8834
adenosine 5'-diphosphate (ADP) / N-acetylglucosamine/N-acetylgalactosamine	Nucleotide / Carbohydrate	N.A.	Obesity class 1	Inverse variance weighted (fixed effects)	9	0.10498	0.0451362	0.0200272	0.983397	1.11069	1.01665	1.21342	0.0428694	21.8075
adenosine 5'-diphosphate (ADP) / N-acetylglucosamine/N-acetylgalactosamine	Nucleotide / Carbohydrate	N.A.	Obesity class 1	Maximum likelihood	9	0.108182	0.0463273	0.0195349		1.11425	1.01753	1.22016	0.0428694	21.8075
adenosine 5'-diphosphate (ADP) / N-acetylglucosamine/N-acetylgalactosamine	Nucleotide / Carbohydrate	N.A.	Obesity class 1	MR Egger	9	-0.142918	0.233664	0.560108		0.866825	0.548319	1.37034	0.0428694	21.8075
adenosine 5'-diphosphate (ADP) / N-acetylglucosamine/N-acetylgalactosamine	Nucleotide / Carbohydrate	N.A.	Obesity class 1	Weighted median	9	0.096287	0.0573306	0.0930537		1.10108	0.984048	1.23202	0.0428694	21.8075
adenosine 5'-diphosphate (ADP) / N-acetylglucosamine/N-acetylgalactosamine	Nucleotide / Carbohydrate	N.A.	Obesity class 1	Weighted mode	9	0.103374	0.083576	0.251203		1.10891	0.941355	1.30628	0.0428694	21.8075
adenosine 5'-monophosphate (AMP) / phenylalanine	Nucleotide / Amino Acid	N.A.	Obesity class 1	Inverse variance weighted (fixed effects)	12	-0.119559	0.0543212	0.027738	0.983397	0.887311	0.797695	0.986995	0.0302451	21.2497
adenosine 5'-monophosphate (AMP) / phenylalanine	Nucleotide / Amino Acid	N.A.	Obesity class 1	Maximum likelihood	12	-0.120199	0.0554792	0.0302677		0.886744	0.795377	0.988605	0.0302451	21.2497
adenosine 5'-monophosphate (AMP) / phenylalanine	Nucleotide / Amino Acid	N.A.	Obesity class 1	MR Egger	12	0.152132	0.298442	0.621284		1.16431	0.648681	2.08982	0.0302451	21.2497
adenosine 5'-monophosphate (AMP) / phenylalanine	Nucleotide / Amino Acid	N.A.	Obesity class 1	Weighted median	12	-0.148795	0.07671	0.0524151		0.861746	0.741451	1.00156	0.0302451	21.2497
adenosine 5'-monophosphate (AMP) / phenylalanine	Nucleotide / Amino Acid	N.A.	Obesity class 1	Weighted mode	12	-0.164386	0.110031	0.163297		0.848414	0.683829	1.05261	0.0302451	21.2497
adenosine 5'-monophosphate (AMP) / proline	Nucleotide / Amino Acid	N.A.	Obesity class 1	Inverse variance weighted (fixed effects)	10	-0.107804	0.0536589	0.0445316	0.983397	0.897804	0.808176	0.997371	0.0313668	26.4857
adenosine 5'-monophosphate (AMP) / proline	Nucleotide / Amino Acid	N.A.	Obesity class 1	Maximum likelihood	10	-0.109227	0.0544645	0.0449127		0.896527	0.805754	0.997527	0.0313668	26.4857
adenosine 5'-monophosphate (AMP) / proline	Nucleotide / Amino Acid	N.A.	Obesity class 1	MR Egger	10	-0.191803	0.142729	0.21587		0.82547	0.624034	1.09193	0.0313668	26.4857
adenosine 5'-monophosphate (AMP) / proline	Nucleotide / Amino Acid	N.A.	Obesity class 1	Weighted median	10	-0.10781	0.0697036	0.121939		0.897799	0.783152	1.02923	0.0313668	26.4857
adenosine 5'-monophosphate (AMP) / proline	Nucleotide / Amino Acid	N.A.	Obesity class 1	Weighted mode	10	-0.112906	0.0935197	0.258088		0.893234	0.743635	1.07293	0.0313668	26.4857
alanine	Amino Acid	Alanine and Aspartate Metabolism	Obesity class 1	Inverse variance weighted (fixed effects)	3	0.242903	0.103102	0.0184757	0.996699	1.27494	1.04167	1.56046	0.00759558	21.0758
alanine	Amino Acid	Alanine and Aspartate Metabolism	Obesity class 1	Maximum likelihood	3	0.243208	0.107496	0.0236675		1.27533	1.03305	1.57444	0.00759558	21.0758
alanine	Amino Acid	Alanine and Aspartate Metabolism	Obesity class 1	MR Egger	3	0.192496	0.282414	0.619125		1.21227	0.696955	2.10861	0.00759558	21.0758
alanine	Amino Acid	Alanine and Aspartate Metabolism	Obesity class 1	Weighted median	3	0.2165	0.128259	0.0914138		1.24172	0.965713	1.59662	0.00759558	21.0758
alanine	Amino Acid	Alanine and Aspartate Metabolism	Obesity class 1	Weighted mode	3	0.211477	0.142248	0.275455		1.2355	0.934888	1.63278	0.00759558	21.0758
alpha-ketobutyrate	Amino Acid	Methionine, Cysteine, SAM and Taurine Metabolism	Obesity class 1	Inverse variance weighted (fixed effects)	5	-0.265765	0.0807798	0.00100187	0.996699	0.766619	0.654363	0.898133	0.0128866	21.3734
alpha-ketobutyrate	Amino Acid	Methionine, Cysteine, SAM and Taurine Metabolism	Obesity class 1	Maximum likelihood	5	-0.268592	0.0857675	0.00173841		0.764455	0.646168	0.904396	0.0128866	21.3734
alpha-ketobutyrate	Amino Acid	Methionine, Cysteine, SAM and Taurine Metabolism	Obesity class 1	MR Egger	5	-0.323197	0.603618	0.629499		0.723831	0.221731	2.36291	0.0128866	21.3734
alpha-ketobutyrate	Amino Acid	Methionine, Cysteine, SAM and Taurine Metabolism	Obesity class 1	Weighted median	5	-0.291393	0.098969	0.00323705		0.747222	0.615468	0.907181	0.0128866	21.3734
alpha-ketobutyrate	Amino Acid	Methionine, Cysteine, SAM and Taurine Metabolism	Obesity class 1	Weighted mode	5	-0.291587	0.138143	0.102402		0.747077	0.56987	0.979388	0.0128866	21.3734
cinnamoylglycine	Xenobiotics	Food Component/Plant	Obesity class 1	Inverse variance weighted (fixed effects)	8	0.154107	0.0700955	0.0279111	0.996699	1.16662	1.01686	1.33843	0.0220196	21.9947
cinnamoylglycine	Xenobiotics	Food Component/Plant	Obesity class 1	Maximum likelihood	8	0.157133	0.071525	0.0280276		1.17015	1.01709	1.34625	0.0220196	21.9947
cinnamoylglycine	Xenobiotics	Food Component/Plant	Obesity class 1	MR Egger	8	-0.00582462	0.249041	0.982099		0.994192	0.610214	1.61979	0.0220196	21.9947
cinnamoylglycine	Xenobiotics	Food Component/Plant	Obesity class 1	Weighted median	8	0.165437	0.0883587	0.0611599		1.17991	0.992284	1.40301	0.0220196	21.9947
cinnamoylglycine	Xenobiotics	Food Component/Plant	Obesity class 1	Weighted mode	8	0.18889	0.118207	0.154085		1.20791	0.958107	1.52284	0.0220196	21.9947
cis-3,4-methyleneheptanoate	Lipid	Fatty Acid, Branched	Obesity class 1	Inverse variance weighted (fixed effects)	12	0.0965561	0.0462079	0.0366536	0.996699	1.10137	1.00601	1.20578	0.0366577	26.0343
cis-3,4-methyleneheptanoate	Lipid	Fatty Acid, Branched	Obesity class 1	Maximum likelihood	12	0.100569	0.0470163	0.032433		1.1058	1.00845	1.21254	0.0366577	26.0343
cis-3,4-methyleneheptanoate	Lipid	Fatty Acid, Branched	Obesity class 1	MR Egger	12	0.255101	0.229461	0.292262		1.29059	0.823129	2.02353	0.0366577	26.0343
cis-3,4-methyleneheptanoate	Lipid	Fatty Acid, Branched	Obesity class 1	Weighted median	12	0.104025	0.0609019	0.0876235		1.10963	0.984774	1.25031	0.0366577	26.0343
cis-3,4-methyleneheptanoate	Lipid	Fatty Acid, Branched	Obesity class 1	Weighted mode	12	0.0712654	0.0876574	0.433463		1.07387	0.904346	1.27516	0.0366577	26.0343
docosadioate (C22-DC)	Lipid	Fatty Acid, Dicarboxylate	Obesity class 1	Inverse variance weighted (fixed effects)	5	-0.210097	0.0850327	0.0134818	0.996699	0.810506	0.68608	0.957497	0.0124545	20.731
docosadioate (C22-DC)	Lipid	Fatty Acid, Dicarboxylate	Obesity class 1	Maximum likelihood	5	-0.210144	0.0873384	0.0161244		0.810468	0.682955	0.961789	0.0124545	20.731
docosadioate (C22-DC)	Lipid	Fatty Acid, Dicarboxylate	Obesity class 1	MR Egger	5	-0.0187951	0.32318	0.957281		0.98138	0.520884	1.84899	0.0124545	20.731
docosadioate (C22-DC)	Lipid	Fatty Acid, Dicarboxylate	Obesity class 1	Weighted median	5	-0.235039	0.104984	0.0251684		0.79054	0.643517	0.971154	0.0124545	20.731
docosadioate (C22-DC)	Lipid	Fatty Acid, Dicarboxylate	Obesity class 1	Weighted mode	5	-0.241849	0.134626	0.146842		0.785174	0.603074	1.02226	0.0124545	20.731
docosahexaenoylcarnitine (C22:6)*	Lipid	Fatty Acid Metabolism (Acyl Carnitine, Polyunsaturated)	Obesity class 1	Inverse variance weighted (fixed effects)	11	0.101242	0.0458991	0.0274019	0.996699	1.10654	1.01134	1.21071	0.0435409	25.9688
docosahexaenoylcarnitine (C22:6)*	Lipid	Fatty Acid Metabolism (Acyl Carnitine, Polyunsaturated)	Obesity class 1	Maximum likelihood	11	0.103808	0.0469334	0.0269792		1.10939	1.01189	1.21628	0.0435409	25.9688
docosahexaenoylcarnitine (C22:6)*	Lipid	Fatty Acid Metabolism (Acyl Carnitine, Polyunsaturated)	Obesity class 1	MR Egger	11	0.276394	0.237461	0.274368		1.31837	0.827763	2.09975	0.0435409	25.9688
docosahexaenoylcarnitine (C22:6)*	Lipid	Fatty Acid Metabolism (Acyl Carnitine, Polyunsaturated)	Obesity class 1	Weighted median	11	0.108634	0.0634743	0.0869964		1.11475	0.984348	1.26244	0.0435409	25.9688
docosahexaenoylcarnitine (C22:6)*	Lipid	Fatty Acid Metabolism (Acyl Carnitine, Polyunsaturated)	Obesity class 1	Weighted mode	11	0.167382	0.0988529	0.121278		1.18221	0.973975	1.43496	0.0435409	25.9688
fructosyllysine	Amino Acid	Lysine Metabolism	Obesity class 1	Inverse variance weighted (fixed effects)	10	0.138976	0.056883	0.014558	0.996699	1.1491	1.02787	1.28463	0.0265091	22.4029
fructosyllysine	Amino Acid	Lysine Metabolism	Obesity class 1	Maximum likelihood	10	0.141924	0.0586748	0.0155707		1.15249	1.02729	1.29295	0.0265091	22.4029
fructosyllysine	Amino Acid	Lysine Metabolism	Obesity class 1	MR Egger	10	0.301072	0.288624	0.327382		1.35131	0.76749	2.37923	0.0265091	22.4029
fructosyllysine	Amino Acid	Lysine Metabolism	Obesity class 1	Weighted median	10	0.157009	0.0763619	0.0397718		1.17001	1.00737	1.3589	0.0265091	22.4029
fructosyllysine	Amino Acid	Lysine Metabolism	Obesity class 1	Weighted mode	10	0.160664	0.12617	0.23478		1.17429	0.917018	1.50374	0.0265091	22.4029
gamma-glutamyl-2-aminobutyrate	Peptide	Gamma-glutamyl Amino Acid	Obesity class 1	Inverse variance weighted (fixed effects)	10	-0.140889	0.0548037	0.0101467	0.996699	0.868586	0.780123	0.967081	0.0304835	24.5719
gamma-glutamyl-2-aminobutyrate	Peptide	Gamma-glutamyl Amino Acid	Obesity class 1	Maximum likelihood	10	-0.143489	0.0560284	0.0104367		0.86633	0.776231	0.966887	0.0304835	24.5719
gamma-glutamyl-2-aminobutyrate	Peptide	Gamma-glutamyl Amino Acid	Obesity class 1	MR Egger	10	-0.070013	0.204124	0.740443		0.932382	0.624942	1.39107	0.0304835	24.5719
gamma-glutamyl-2-aminobutyrate	Peptide	Gamma-glutamyl Amino Acid	Obesity class 1	Weighted median	10	-0.13283	0.0740828	0.0729743		0.875614	0.757272	1.01245	0.0304835	24.5719
gamma-glutamyl-2-aminobutyrate	Peptide	Gamma-glutamyl Amino Acid	Obesity class 1	Weighted mode	10	-0.132734	0.109808	0.257543		0.875698	0.706129	1.08599	0.0304835	24.5719
glucuronide of C10H18O2 (7)*	Partially Characterized Molecules	Partially Characterized Molecules	Obesity class 1	Inverse variance weighted (fixed effects)	5	-0.158496	0.0747339	0.0339387	0.996699	0.853427	0.737143	0.988055	0.0185414	22.9874
glucuronide of C10H18O2 (7)*	Partially Characterized Molecules	Partially Characterized Molecules	Obesity class 1	Maximum likelihood	5	-0.161028	0.0770145	0.0365393		0.851269	0.731999	0.989971	0.0185414	22.9874
glucuronide of C10H18O2 (7)*	Partially Characterized Molecules	Partially Characterized Molecules	Obesity class 1	MR Egger	5	-0.117321	0.250027	0.670899		0.8893	0.54478	1.45169	0.0185414	22.9874
glucuronide of C10H18O2 (7)*	Partially Characterized Molecules	Partially Characterized Molecules	Obesity class 1	Weighted median	5	-0.161355	0.0917548	0.0786541		0.85099	0.710921	1.01866	0.0185414	22.9874
glucuronide of C10H18O2 (7)*	Partially Characterized Molecules	Partially Characterized Molecules	Obesity class 1	Weighted mode	5	-0.169726	0.132392	0.269107		0.843896	0.65102	1.09392	0.0185414	22.9874
glycosyl-N-tricosanoyl-sphingadienine (d18:2/23:0)*	Lipid	Hexosylceramides (HCER)	Obesity class 1	Inverse variance weighted (fixed effects)	14	-0.0835959	0.0379272	0.0275163	0.996699	0.919803	0.853907	0.990784	0.06538	36.2709
glycosyl-N-tricosanoyl-sphingadienine (d18:2/23:0)*	Lipid	Hexosylceramides (HCER)	Obesity class 1	Maximum likelihood	14	-0.0834167	0.0383948	0.02981		0.919968	0.853277	0.99187	0.06538	36.2709
glycosyl-N-tricosanoyl-sphingadienine (d18:2/23:0)*	Lipid	Hexosylceramides (HCER)	Obesity class 1	MR Egger	14	-0.0789493	0.101565	0.452019		0.924087	0.757284	1.12763	0.06538	36.2709
glycosyl-N-tricosanoyl-sphingadienine (d18:2/23:0)*	Lipid	Hexosylceramides (HCER)	Obesity class 1	Weighted median	14	-0.102506	0.0544194	0.0596156		0.902573	0.811259	1.00416	0.06538	36.2709
glycosyl-N-tricosanoyl-sphingadienine (d18:2/23:0)*	Lipid	Hexosylceramides (HCER)	Obesity class 1	Weighted mode	14	-0.112732	0.0639798	0.101552		0.89339	0.788098	1.01275	0.06538	36.2709
indole-3-carboxylate	Amino Acid	Tryptophan Metabolism	Obesity class 1	Inverse variance weighted (fixed effects)	8	0.101858	0.0505837	0.0440465	0.996699	1.10723	1.00272	1.22263	0.035545	22.9422
indole-3-carboxylate	Amino Acid	Tryptophan Metabolism	Obesity class 1	Maximum likelihood	8	0.102907	0.0513941	0.0452509		1.10839	1.00218	1.22586	0.035545	22.9422
indole-3-carboxylate	Amino Acid	Tryptophan Metabolism	Obesity class 1	MR Egger	8	0.117304	0.165688	0.505514		1.12446	0.812659	1.5559	0.035545	22.9422
indole-3-carboxylate	Amino Acid	Tryptophan Metabolism	Obesity class 1	Weighted median	8	0.100711	0.0631089	0.110528		1.10596	0.977279	1.25158	0.035545	22.9422
indole-3-carboxylate	Amino Acid	Tryptophan Metabolism	Obesity class 1	Weighted mode	8	0.116904	0.100444	0.282609		1.12401	0.923147	1.36858	0.035545	22.9422
lanthionine	Amino Acid	Methionine, Cysteine, SAM and Taurine Metabolism	Obesity class 1	Inverse variance weighted (fixed effects)	10	0.13601	0.0567498	0.0165453	0.996699	1.14569	1.02509	1.28049	0.0284602	22.6999
lanthionine	Amino Acid	Methionine, Cysteine, SAM and Taurine Metabolism	Obesity class 1	Maximum likelihood	10	0.138727	0.0576246	0.0160652		1.14881	1.02612	1.28617	0.0284602	22.6999
lanthionine	Amino Acid	Methionine, Cysteine, SAM and Taurine Metabolism	Obesity class 1	MR Egger	10	-0.160545	0.344228	0.653371		0.851679	0.433774	1.6722	0.0284602	22.6999
lanthionine	Amino Acid	Methionine, Cysteine, SAM and Taurine Metabolism	Obesity class 1	Weighted median	10	0.186679	0.0729244	0.0104703		1.20524	1.04472	1.39043	0.0284602	22.6999
lanthionine	Amino Acid	Methionine, Cysteine, SAM and Taurine Metabolism	Obesity class 1	Weighted mode	10	0.211485	0.109889	0.0864252		1.23551	0.996111	1.53245	0.0284602	22.6999
linoleate (18:2n6)	Lipid	Long Chain Polyunsaturated Fatty Acid (n3 and n6)	Obesity class 1	Inverse variance weighted (fixed effects)	5	0.169056	0.0825826	0.0406475	0.996699	1.18419	1.00722	1.39224	0.0137533	23.0206
linoleate (18:2n6)	Lipid	Long Chain Polyunsaturated Fatty Acid (n3 and n6)	Obesity class 1	Maximum likelihood	5	0.171695	0.0847836	0.0428569		1.18732	1.00553	1.40196	0.0137533	23.0206
linoleate (18:2n6)	Lipid	Long Chain Polyunsaturated Fatty Acid (n3 and n6)	Obesity class 1	MR Egger	5	0.314417	0.368348	0.456071		1.36946	0.665281	2.81899	0.0137533	23.0206
linoleate (18:2n6)	Lipid	Long Chain Polyunsaturated Fatty Acid (n3 and n6)	Obesity class 1	Weighted median	5	0.15849	0.102241	0.121104		1.17174	0.958963	1.43173	0.0137533	23.0206
linoleate (18:2n6)	Lipid	Long Chain Polyunsaturated Fatty Acid (n3 and n6)	Obesity class 1	Weighted mode	5	0.0764639	0.143892	0.623283		1.07946	0.814187	1.43117	0.0137533	23.0206
lithocholate sulfate (1)	Lipid	Secondary Bile Acid Metabolism	Obesity class 1	Inverse variance weighted (fixed effects)	8	0.08759	0.0422634	0.0382209	0.996699	1.09154	1.00477	1.18581	0.0485664	50.2925
lithocholate sulfate (1)	Lipid	Secondary Bile Acid Metabolism	Obesity class 1	Maximum likelihood	8	0.0888387	0.0428574	0.0381822		1.0929	1.00485	1.18867	0.0485664	50.2925
lithocholate sulfate (1)	Lipid	Secondary Bile Acid Metabolism	Obesity class 1	MR Egger	8	0.0338089	0.10148	0.750349		1.03439	0.847815	1.26202	0.0485664	50.2925
lithocholate sulfate (1)	Lipid	Secondary Bile Acid Metabolism	Obesity class 1	Weighted median	8	0.127069	0.0577936	0.0279009		1.1355	1.01389	1.27169	0.0485664	50.2925
lithocholate sulfate (1)	Lipid	Secondary Bile Acid Metabolism	Obesity class 1	Weighted mode	8	0.134625	0.0784705	0.129944		1.14411	0.981005	1.33433	0.0485664	50.2925
mannonate*	Xenobiotics	Food Component/Plant	Obesity class 1	Inverse variance weighted (fixed effects)	6	0.114243	0.0505252	0.0237523	0.996699	1.12102	1.01533	1.23772	0.0388165	54.9156
mannonate*	Xenobiotics	Food Component/Plant	Obesity class 1	Maximum likelihood	6	0.115401	0.0511902	0.0241742		1.12232	1.01518	1.24077	0.0388165	54.9156
mannonate*	Xenobiotics	Food Component/Plant	Obesity class 1	MR Egger	6	-0.0131947	0.117859	0.916253		0.986892	0.783333	1.24335	0.0388165	54.9156
mannonate*	Xenobiotics	Food Component/Plant	Obesity class 1	Weighted median	6	0.104107	0.0586418	0.0758466		1.10972	0.989228	1.24489	0.0388165	54.9156
mannonate*	Xenobiotics	Food Component/Plant	Obesity class 1	Weighted mode	6	0.0982949	0.0641607	0.186089		1.10329	0.972914	1.25113	0.0388165	54.9156
N-acetylaspartate (NAA)	Amino Acid	Alanine and Aspartate Metabolism	Obesity class 1	Inverse variance weighted (fixed effects)	5	0.175188	0.0784948	0.0256258	0.996699	1.19147	1.02157	1.38963	0.0132795	21.9154
N-acetylaspartate (NAA)	Amino Acid	Alanine and Aspartate Metabolism	Obesity class 1	Maximum likelihood	5	0.175428	0.0803121	0.0289382		1.19176	1.01818	1.39492	0.0132795	21.9154
N-acetylaspartate (NAA)	Amino Acid	Alanine and Aspartate Metabolism	Obesity class1	MR Egger	5	0.087265	0.68368	0.906509		1.09119	0.285719	4.16734	0.0132795	21.9154
N-acetylaspartate (NAA)	Amino Acid	Alanine and Aspartate Metabolism	Obesity class 1	Weighted median	5	0.170276	0.0934583	0.0684627		1.18563	0.987181	1.42398	0.0132795	21.9154
N-acetylaspartate (NAA)	Amino Acid	Alanine and Aspartate Metabolism	Obesity class 1	Weighted mode	5	0.159926	0.120562	0.255337		1.17342	0.926469	1.48621	0.0132795	21.9154
phenylpyruvate / 4-hydroxyphenylpyruvate	Amino Acid / Amino Acid	N.A.	Obesity class 1	Inverse variance weighted (fixed effects)	9	-0.111866	0.0534409	0.0363251	0.983397	0.894164	0.805244	0.992903	0.0304347	27.2709
phenylpyruvate / 4-hydroxyphenylpyruvate	Amino Acid / Amino Acid	N.A.	Obesity class 1	Maximum likelihood	9	-0.111174	0.0542659	0.040493		0.894783	0.8045	0.995199	0.0304347	27.2709
phenylpyruvate / 4-hydroxyphenylpyruvate	Amino Acid / Amino Acid	N.A.	Obesity class 1	MR Egger	9	-0.0111049	0.152038	0.943817		0.988957	0.734108	1.33228	0.0304347	27.2709
phenylpyruvate / 4-hydroxyphenylpyruvate	Amino Acid / Amino Acid	N.A.	Obesity class 1	Weighted median	9	-0.123761	0.0721596	0.0863261		0.883591	0.767057	1.01783	0.0304347	27.2709
phenylpyruvate / 4-hydroxyphenylpyruvate	Amino Acid / Amino Acid	N.A.	Obesity class 1	Weighted mode	9	-0.12562	0.0864064	0.184072		0.88195	0.744549	1.04471	0.0304347	27.2709
phosphate / mannose	Energy / Carbohydrate	N.A.	Obesity class 1	Inverse variance weighted (fixed effects)	9	-0.0978858	0.0436227	0.0248378	0.983397	0.906752	0.832446	0.987691	0.0471643	45.077
phosphate / mannose	Energy / Carbohydrate	N.A.	Obesity class 1	Maximum likelihood	9	-0.0982407	0.0440106	0.0256013		0.906431	0.831519	0.988092	0.0471643	45.077
phosphate / mannose	Energy / Carbohydrate	N.A.	Obesity class 1	MR Egger	9	-0.0971068	0.110333	0.407989		0.907459	0.730987	1.12653	0.0471643	45.077
phosphate / mannose	Energy / Carbohydrate	N.A.	Obesity class 1	Weighted median	9	-0.0966918	0.0537086	0.0718126		0.907836	0.817127	1.00861	0.0471643	45.077
phosphate / mannose	Energy / Carbohydrate	N.A.	Obesity class 1	Weighted mode	9	-0.0967171	0.0551378	0.117498		0.907813	0.814821	1.01142	0.0471643	45.077
choline phosphate	Lipid	Phospholipid Metabolism	Obesity class 1	Inverse variance weighted (fixed effects)	14	-0.0931812	0.0456853	0.041387	0.996699	0.911028	0.832998	0.996369	0.0479326	29.5961
choline phosphate	Lipid	Phospholipid Metabolism	Obesity class 1	Maximum likelihood	14	-0.094481	0.0463904	0.0416851		0.909845	0.830767	0.99645	0.0479326	29.5961
choline phosphate	Lipid	Phospholipid Metabolism	Obesity class 1	MR Egger	14	-0.107627	0.104496	0.323339		0.897962	0.73166	1.10206	0.0479326	29.5961
choline phosphate	Lipid	Phospholipid Metabolism	Obesity class 1	Weighted median	14	-0.082474	0.0635962	0.194687		0.920835	0.81292	1.04308	0.0479326	29.5961
choline phosphate	Lipid	Phospholipid Metabolism	Obesity class 1	Weighted mode	14	-0.0758133	0.0803715	0.362736		0.926989	0.791883	1.08515	0.0479326	29.5961
succinate / trans-4-hydroxyproline	Energy / Amino Acid	N.A.	Obesity class 1	Inverse variance weighted (fixed effects)	5	-0.185471	0.0732774	0.0113712	0.983397	0.830713	0.719575	0.959016	0.01463	24.3256
succinate / trans-4-hydroxyproline	Energy / Amino Acid	N.A.	Obesity class 1	Maximum likelihood	5	-0.18837	0.0759458	0.0131262		0.828308	0.713749	0.961254	0.01463	24.3256
succinate / trans-4-hydroxyproline	Energy / Amino Acid	N.A.	Obesity class 1	MR Egger	5	-0.172737	0.302496	0.607948		0.841359	0.465041	1.5222	0.01463	24.3256
succinate / trans-4-hydroxyproline	Energy / Amino Acid	N.A.	Obesity class 1	Weighted median	5	-0.227802	0.0931249	0.0144374		0.796282	0.663434	0.955733	0.01463	24.3256
succinate / trans-4-hydroxyproline	Energy / Amino Acid	N.A.	Obesity class 1	Weighted mode	5	-0.237159	0.125519	0.131837		0.788866	0.616821	1.0089	0.01463	24.3256
succinylcarnitine (C4-DC)	Energy	TCA Cycle	Obesity class 1	Inverse variance weighted (fixed effects)	18	0.0531136	0.0261967	0.0426121	0.996699	1.05455	1.00177	1.11011	0.135477	71.3279
succinylcarnitine (C4-DC)	Energy	TCA Cycle	Obesity class 1	Maximum likelihood	18	0.0541538	0.0263774	0.040069		1.05565	1.00246	1.11166	0.135477	71.3279
succinylcarnitine (C4-DC)	Energy	TCA Cycle	Obesity class 1	MR Egger	18	0.0822695	0.0525494	0.137012		1.08575	0.979486	1.20354	0.135477	71.3279
succinylcarnitine (C4-DC)	Energy	TCA Cycle	Obesity class 1	Weighted median	18	0.0575688	0.0348188	0.0982535		1.05926	0.989381	1.13407	0.135477	71.3279
succinylcarnitine (C4-DC)	Energy	TCA Cycle	Obesity class 1	Weighted mode	18	0.0699933	0.031718	0.0413726		1.0725	1.00786	1.14129	0.135477	71.3279
tartronate (hydroxymalonate)	Xenobiotics	Food Component/Plant	Obesity class 1	Inverse variance weighted (fixed effects)	8	-0.162198	0.0630076	0.0100455	0.996699	0.850273	0.751493	0.962036	0.0227138	23.5787
tartronate (hydroxymalonate)	Xenobiotics	Food Component/Plant	Obesity class 1	Maximum likelihood	8	-0.165453	0.0647692	0.0106338		0.847509	0.746469	0.962226	0.0227138	23.5787
tartronate (hydroxymalonate)	Xenobiotics	Food Component/Plant	Obesity class 1	MR Egger	8	-0.176915	0.224062	0.459828		0.837851	0.54006	1.29985	0.0227138	23.5787
tartronate (hydroxymalonate)	Xenobiotics	Food Component/Plant	Obesity class 1	Weighted median	8	-0.196902	0.0802788	0.0141777		0.821271	0.7017	0.961216	0.0227138	23.5787
tartronate (hydroxymalonate)	Xenobiotics	Food Component/Plant	Obesity class 1	Weighted mode	8	-0.230136	0.129203	0.118088		0.794426	0.6167	1.02337	0.0227138	23.5787
taurocholenate sulfate*	Lipid	Secondary Bile Acid Metabolism	Obesity class 1	Inverse variance weighted (fixed effects)	19	0.0540319	0.0264812	0.0413118	0.996699	1.05552	1.00213	1.11175	0.121076	59.6624
taurocholenate sulfate*	Lipid	Secondary Bile Acid Metabolism	Obesity class 1	Maximum likelihood	19	0.0549041	0.026679	0.0395949		1.05644	1.00262	1.11315	0.121076	59.6624
taurocholenate sulfate*	Lipid	Secondary Bile Acid Metabolism	Obesity class 1	MR Egger	19	0.0534219	0.0456401	0.257946		1.05487	0.964609	1.15359	0.121076	59.6624
taurocholenate sulfate*	Lipid	Secondary Bile Acid Metabolism	Obesity class 1	Weighted median	19	0.0587648	0.0349855	0.0930176		1.06053	0.990241	1.1358	0.121076	59.6624
taurocholenate sulfate*	Lipid	Secondary Bile Acid Metabolism	Obesity class 1	Weighted mode	19	0.0592101	0.0331408	0.0908533		1.061	0.99427	1.1322	0.121076	59.6624
X-13723	Unknown	Unknown	Obesity class 1	Inverse variance weighted (fixed effects)	4	0.173737	0.0773707	0.0247351	0.996699	1.18974	1.02234	1.38456	0.0154545	20.6574
X-13723	Unknown	Unknown	Obesity class 1	Maximum likelihood	4	0.174226	0.079874	0.0291647		1.19032	1.01783	1.39205	0.0154545	20.6574
X-13723	Unknown	Unknown	Obesity class 1	MR Egger	4	0.209701	0.287552	0.541681		1.23331	0.701944	2.16691	0.0154545	20.6574
X-13723	Unknown	Unknown	Obesity class 1	Weighted median	4	0.174062	0.0924482	0.0597261		1.19013	0.992889	1.42655	0.0154545	20.6574
X-13723	Unknown	Unknown	Obesity class 1	Weighted mode	4	0.175549	0.121907	0.245483		1.1919	0.938579	1.51359	0.0154545	20.6574
X-18922	Unknown	Unknown	Obesity class 1	Inverse variance weighted (fixed effects)	18	0.0643059	0.0299879	0.0320013	0.996699	1.06642	1.00554	1.13098	0.0909194	45.3112
X-18922	Unknown	Unknown	Obesity class 1	Maximum likelihood	18	0.0655538	0.0302704	0.0303412		1.06775	1.00624	1.13302	0.0909194	45.3112
X-18922	Unknown	Unknown	Obesity class 1	MR Egger	18	0.0507005	0.0653986	0.449496		1.05201	0.925445	1.19588	0.0909194	45.3112
X-18922	Unknown	Unknown	Obesity class 1	Weighted median	18	0.0568529	0.0430909	0.187045		1.0585	0.972772	1.15178	0.0909194	45.3112
X-18922	Unknown	Unknown	Obesity class 1	Weighted mode	18	0.06085	0.0453072	0.196912		1.06274	0.972435	1.16143	0.0909194	45.3112
X-19141	Unknown	Unknown	Obesity class 1	Inverse variance weighted (fixed effects)	25	-0.0569978	0.0242256	0.0186332	0.996699	0.944596	0.900793	0.99053	0.155909	60.7166
X-19141	Unknown	Unknown	Obesity class 1	Maximum likelihood	25	-0.0573414	0.0244266	0.0188999		0.944272	0.900129	0.990579	0.155909	60.7166
X-19141	Unknown	Unknown	Obesity class 1	MR Egger	25	-0.0276414	0.048766	0.576329		0.972737	0.884067	1.0703	0.155909	60.7166
X-19141	Unknown	Unknown	Obesity class 1	Weighted median	25	-0.0297525	0.0330741	0.368348		0.970686	0.909757	1.03569	0.155909	60.7166
X-19141	Unknown	Unknown	Obesity class 1	Weighted mode	25	-0.0341218	0.0319608	0.296317		0.966454	0.907769	1.02893	0.155909	60.7166
X-21339	Unknown	Unknown	Obesity class 1	Inverse variance weighted (fixed effects)	10	0.103444	0.0516954	0.0453895	0.996699	1.10898	1.00212	1.22724	0.034795	29.5316
X-21339	Unknown	Unknown	Obesity class 1	Maximum likelihood	10	0.106181	0.0526918	0.0438913		1.11202	1.00291	1.23301	0.034795	29.5316
X-21339	Unknown	Unknown	Obesity class 1	MR Egger	10	0.211361	0.128178	0.137764		1.23536	0.960917	1.58818	0.034795	29.5316
X-21339	Unknown	Unknown	Obesity class 1	Weighted median	10	0.121805	0.0678069	0.0724385		1.12953	0.988965	1.29008	0.034795	29.5316
X-21339	Unknown	Unknown	Obesity class 1	Weighted mode	10	0.120655	0.0806493	0.168859		1.12824	0.963274	1.32145	0.034795	29.5316
X-23276	Unknown	Unknown	Obesity class 1	Inverse variance weighted (fixed effects)	10	0.0981959	0.0472826	0.0378213	0.996699	1.10318	1.00554	1.2103	0.0409622	23.0473
X-23276	Unknown	Unknown	Obesity class 1	Maximum likelihood	10	0.101423	0.0482711	0.0356317		1.10674	1.00683	1.21657	0.0409622	23.0473
X-23276	Unknown	Unknown	Obesity class 1	MR Egger	10	0.15758	0.184534	0.417976		1.17067	0.815376	1.68079	0.0409622	23.0473
X-23276	Unknown	Unknown	Obesity class 1	Weighted median	10	0.0940655	0.0618553	0.128327		1.09863	0.973195	1.24024	0.0409622	23.0473
X-23276	Unknown	Unknown	Obesity class 1	Weighted mode	10	0.0692466	0.0994415	0.503792		1.0717	0.881916	1.30233	0.0409622	23.0473
X-24307	Unknown	Unknown	Obesity class 1	Inverse variance weighted (fixed effects)	3	-0.266175	0.102336	0.00929533	0.996699	0.766305	0.627034	0.936508	0.00773463	21.0853
X-24307	Unknown	Unknown	Obesity class 1	Maximum likelihood	3	-0.267407	0.108015	0.0132995		0.765361	0.61933	0.945825	0.00773463	21.0853
X-24307	Unknown	Unknown	Obesity class 1	MR Egger	3	0.0740839	0.626949	0.925121		1.0769	0.315141	3.67997	0.00773463	21.0853
X-24307	Unknown	Unknown	Obesity class 1	Weighted median	3	-0.261113	0.130339	0.0451415		0.770194	0.596558	0.994368	0.00773463	21.0853
X-24307	Unknown	Unknown	Obesity class 1	Weighted mode	3	-0.238447	0.15353	0.260607		0.787851	0.583118	1.06446	0.00773463	21.0853
X-24949	Unknown	Unknown	Obesity class 1	Inverse variance weighted (fixed effects)	11	0.0669345	0.0313676	0.0328531	0.996699	1.06923	1.00547	1.13702	0.0859563	61.2283
X-24949	Unknown	Unknown	Obesity class 1	Maximum likelihood	11	0.0676507	0.0317049	0.0328622		1.06999	1.00552	1.13859	0.0859563	61.2283
X-24949	Unknown	Unknown	Obesity class 1	MR Egger	11	0.0326711	0.0668266	0.636609		1.03321	0.906369	1.1778	0.0859563	61.2283
X-24949	Unknown	Unknown	Obesity class 1	Weighted median	11	0.0333365	0.041821	0.425379		1.0339	0.952531	1.12222	0.0859563	61.2283
X-24949	Unknown	Unknown	Obesity class 1	Weighted mode	11	0.0398486	0.0450465	0.397138		1.04065	0.952712	1.13671	0.0859563	61.2283
X-24951	Unknown	Unknown	Obesity class 1	Inverse variance weighted (fixed effects)	6	0.176756	0.0774442	0.022468	0.996699	1.19334	1.02528	1.38895	0.0160777	22.3346
X-24951	Unknown	Unknown	Obesity class 1	Maximum likelihood	6	0.178802	0.079266	0.0240882		1.19578	1.02372	1.39677	0.0160777	22.3346
X-24951	Unknown	Unknown	Obesity class 1	MR Egger	6	0.154128	0.351455	0.683639		1.16664	0.585831	2.32328	0.0160777	22.3346
X-24951	Unknown	Unknown	Obesity class 1	Weighted median	6	0.137895	0.093684	0.141044		1.14785	0.955304	1.37922	0.0160777	22.3346
X-24951	Unknown	Unknown	Obesity class 1	Weighted mode	6	0.128978	0.131974	0.373305		1.13767	0.878366	1.47351	0.0160777	22.3346
(R)-3-hydroxybutyrylcarnitine	Lipid	Fatty Acid Metabolism (Acyl Carnitine, Hydroxy)	Obesity class 2	Inverse variance weighted (fixed effects)	6	-0.255637	0.110392	0.0205738	0.999857	0.774423	0.62375	0.961493	0.0174493	23.0277
(R)-3-hydroxybutyrylcarnitine	Lipid	Fatty Acid Metabolism (Acyl Carnitine, Hydroxy)	Obesity class 2	Maximum likelihood	6	-0.256648	0.112785	0.0228729		0.77364	0.620204	0.965036	0.0174493	23.0277
(R)-3-hydroxybutyrylcarnitine	Lipid	Fatty Acid Metabolism (Acyl Carnitine, Hydroxy)	Obesity class 2	MR Egger	6	-0.138451	0.605428	0.830331		0.870706	0.265779	2.85248	0.0174493	23.0277
(R)-3-hydroxybutyrylcarnitine	Lipid	Fatty Acid Metabolism (Acyl Carnitine, Hydroxy)	Obesity class 2	Weighted median	6	-0.239479	0.135298	0.0767242		0.787038	0.603709	1.02604	0.0174493	23.0277
(R)-3-hydroxybutyrylcarnitine	Lipid	Fatty Acid Metabolism (Acyl Carnitine, Hydroxy)	Obesity class 2	Weighted mode	6	-0.231454	0.184414	0.264916		0.793379	0.552719	1.13883	0.0174493	23.0277
1-palmitoleoyl-GPC (16:1)*	Lipid	Lysophospholipid	Obesity class 2	Inverse variance weighted (fixed effects)	18	0.128847	0.0626912	0.0398532	0.999857	1.13752	1.00599	1.28624	0.0583772	28.2703
1-palmitoleoyl-GPC (16:1)*	Lipid	Lysophospholipid	Obesity class 2	Maximum likelihood	18	0.131244	0.0636273	0.0391405		1.14025	1.00656	1.29169	0.0583772	28.2703
1-palmitoleoyl-GPC (16:1)*	Lipid	Lysophospholipid	Obesity class 2	MR Egger	18	0.372234	0.223444	0.115189		1.45097	0.936396	2.24832	0.0583772	28.2703
1-palmitoleoyl-GPC (16:1)*	Lipid	Lysophospholipid	Obesity class 2	Weighted median	18	0.151772	0.0849784	0.0740986		1.16389	0.985323	1.37483	0.0583772	28.2703
1-palmitoleoyl-GPC (16:1)*	Lipid	Lysophospholipid	Obesity class 2	Weighted mode	18	0.193708	0.131103	0.157823		1.21374	0.938705	1.56936	0.0583772	28.2703
2-hydroxypalmitate	Lipid	Fatty Acid, Monohydroxy	Obesity class 2	Inverse variance weighted (fixed effects)	8	-0.234785	0.100179	0.0190955	0.999857	0.79074	0.64977	0.962295	0.0217914	22.9396
2-hydroxypalmitate	Lipid	Fatty Acid, Monohydroxy	Obesity class 2	Maximum likelihood	8	-0.239616	0.102709	0.0196509		0.78693	0.64344	0.962419	0.0217914	22.9396
2-hydroxypalmitate	Lipid	Fatty Acid, Monohydroxy	Obesity class 2	MR Egger	8	-0.156085	0.519848	0.774116		0.855486	0.308823	2.36983	0.0217914	22.9396
2-hydroxypalmitate	Lipid	Fatty Acid, Monohydroxy	Obesity class 2	Weighted median	8	-0.203953	0.138431	0.140666		0.815501	0.621712	1.06969	0.0217914	22.9396
2-hydroxypalmitate	Lipid	Fatty Acid, Monohydroxy	Obesity class 2	Weighted mode	8	-0.147404	0.202104	0.489468		0.862945	0.580697	1.28238	0.0217914	22.9396
3-methoxytyrosine	Amino Acid	Tyrosine Metabolism	Obesity class 2	Inverse variance weighted (fixed effects)	14	0.11519	0.0585719	0.0492251	0.999857	1.12209	1.00039	1.25859	0.0729202	46.3114
3-methoxytyrosine	Amino Acid	Tyrosine Metabolism	Obesity class 2	Maximum likelihood	14	0.118476	0.0593303	0.0458371		1.12578	1.00219	1.26461	0.0729202	46.3114
3-methoxytyrosine	Amino Acid	Tyrosine Metabolism	Obesity class 2	MR Egger	14	0.254108	0.156116	0.129545		1.28931	0.949443	1.75084	0.0729202	46.3114
3-methoxytyrosine	Amino Acid	Tyrosine Metabolism	Obesity class 2	Weighted median	14	0.142594	0.0790372	0.0712093		1.15326	0.987757	1.3465	0.0729202	46.3114
3-methoxytyrosine	Amino Acid	Tyrosine Metabolism	Obesity class 2	Weighted mode	14	0.136174	0.102372	0.206323		1.14588	0.937559	1.40049	0.0729202	46.3114
4-guanidinobutanoate	Amino Acid	Guanidino and Acetamido Metabolism	Obesity class 2	Inverse variance weighted (fixed effects)	11	0.161387	0.0811811	0.046813	0.999857	1.17514	1.00227	1.37782	0.0348137	26.6651
4-guanidinobutanoate	Amino Acid	Guanidino and Acetamido Metabolism	Obesity class 2	Maximum likelihood	11	0.16331	0.0823547	0.0473666		1.1774	1.0019	1.38365	0.0348137	26.6651
4-guanidinobutanoate	Amino Acid	Guanidino and Acetamido Metabolism	Obesity class 2	MR Egger	11	-0.0565099	0.384028	0.886257		0.945057	0.445212	2.00609	0.0348137	26.6651
4-guanidinobutanoate	Amino Acid	Guanidino and Acetamido Metabolism	Obesity class 2	Weighted median	11	0.195846	0.103838	0.059286		1.21634	0.992352	1.49088	0.0348137	26.6651
4-guanidinobutanoate	Amino Acid	Guanidino and Acetamido Metabolism	Obesity class 2	Weighted mode	11	0.259844	0.159249	0.133799		1.29673	0.949058	1.77176	0.0348137	26.6651
adenosine 5'-diphosphate (ADP) / glycerate	Nucleotide / Carbohydrate	N.A.	Obesity class 2	Inverse variance weighted (fixed effects)	9	-0.151647	0.0726097	0.0367512	0.993101	0.859292	0.745305	0.990712	0.0410068	21.5417
adenosine 5'-diphosphate (ADP) / glycerate	Nucleotide / Carbohydrate	N.A.	Obesity class 2	Maximum likelihood	9	-0.153476	0.0748387	0.0402904		0.857721	0.7407	0.993231	0.0410068	21.5417
adenosine 5'-diphosphate (ADP) / glycerate	Nucleotide / Carbohydrate	N.A.	Obesity class 2	MR Egger	9	-1.07956	0.546042	0.0885647		0.339745	0.116507	0.990727	0.0410068	21.5417
adenosine 5'-diphosphate (ADP) / glycerate	Nucleotide / Carbohydrate	N.A.	Obesity class 2	Weighted median	9	-0.0758818	0.0921813	0.410406		0.926926	0.773711	1.11048	0.0410068	21.5417
adenosine 5'-diphosphate (ADP) / glycerate	Nucleotide / Carbohydrate	N.A.	Obesity class 2	Weighted mode	9	-0.0668214	0.119888	0.592528		0.935362	0.739484	1.18313	0.0410068	21.5417
adenosine 5'-diphosphate (ADP) / N-acetylglucosamine/N-acetylgalactosamine	Nucleotide / Carbohydrate	N.A.	Obesity class 2	Inverse variance weighted (fixed effects)	9	0.172164	0.0693159	0.0130005	0.993101	1.18787	1.03697	1.36073	0.0428694	21.8075
adenosine 5'-diphosphate (ADP) / N-acetylglucosamine/N-acetylgalactosamine	Nucleotide / Carbohydrate	N.A.	Obesity class 2	Maximum likelihood	9	0.17667	0.0715758	0.0135759		1.19324	1.03705	1.37295	0.0428694	21.8075
adenosine 5'-diphosphate (ADP) / N-acetylglucosamine/N-acetylgalactosamine	Nucleotide / Carbohydrate	N.A.	Obesity class 2	MR Egger	9	0.491164	0.377983	0.234951		1.63422	0.779048	3.42812	0.0428694	21.8075
adenosine 5'-diphosphate (ADP) / N-acetylglucosamine/N-acetylgalactosamine	Nucleotide / Carbohydrate	N.A.	Obesity class 2	Weighted median	9	0.182331	0.0925253	0.0487692		1.20001	1.00098	1.43861	0.0428694	21.8075
adenosine 5'-diphosphate (ADP) / N-acetylglucosamine/N-acetylgalactosamine	Nucleotide / Carbohydrate	N.A.	Obesity class 2	Weighted mode	9	0.285621	0.153775	0.100331		1.33059	0.984346	1.79862	0.0428694	21.8075
adenosine 5'-monophosphate (AMP) / methionine	Nucleotide / Amino Acid	N.A.	Obesity class 2	Inverse variance weighted (fixed effects)	7	0.265965	0.105849	0.0119816	0.993101	1.30469	1.06025	1.60549	0.0189909	22.6384
adenosine 5'-monophosphate (AMP) / methionine	Nucleotide / Amino Acid	N.A.	Obesity class 2	Maximum likelihood	7	0.272467	0.109505	0.0128401		1.3132	1.05954	1.62758	0.0189909	22.6384
adenosine 5'-monophosphate (AMP) / methionine	Nucleotide / Amino Acid	N.A.	Obesity class 2	MR Egger	7	0.337529	0.471607	0.506199		1.40148	0.556092	3.53205	0.0189909	22.6384
adenosine 5'-monophosphate (AMP) / methionine	Nucleotide / Amino Acid	N.A.	Obesity class 2	Weighted median	7	0.272761	0.136762	0.0461054		1.31359	1.00472	1.7174	0.0189909	22.6384
adenosine 5'-monophosphate (AMP) / methionine	Nucleotide / Amino Acid	N.A.	Obesity class 2	Weighted mode	7	0.322418	0.205625	0.16793		1.38046	0.922556	2.06564	0.0189909	22.6384
alpha-ketoglutaramate*	Amino Acid	Glutamate Metabolism	Obesity class 2	Inverse variance weighted (fixed effects)	7	-0.184606	0.0805421	0.0219028	0.999857	0.831431	0.710015	0.973611	0.0345618	41.9463
alpha-ketoglutaramate*	Amino Acid	Glutamate Metabolism	Obesity class 2	Maximum likelihood	7	-0.186148	0.0817402	0.0227674		0.83015	0.707258	0.974396	0.0345618	41.9463
alpha-ketoglutaramate*	Amino Acid	Glutamate Metabolism	Obesity class 2	MR Egger	7	-0.12213	0.200373	0.568818		0.885033	0.597583	1.31075	0.0345618	41.9463
alpha-ketoglutaramate*	Amino Acid	Glutamate Metabolism	Obesity class 2	Weighted median	7	-0.16299	0.0958807	0.0891451		0.8496	0.704043	1.02525	0.0345618	41.9463
alpha-ketoglutaramate*	Amino Acid	Glutamate Metabolism	Obesity class 2	Weighted mode	7	-0.176392	0.103934	0.140589		0.838289	0.683792	1.02769	0.0345618	41.9463
alpha-ketoglutarate / aspartate	Energy / Amino Acid	N.A.	Obesity class 2	Inverse variance weighted (fixed effects)	12	-0.153946	0.0747969	0.0395723	0.993101	0.857318	0.740412	0.992683	0.0420615	30.2199
alpha-ketoglutarate / aspartate	Energy / Amino Acid	N.A.	Obesity class 2	Maximum likelihood	12	-0.149821	0.0765303	0.0502691		0.860862	0.740951	1.00018	0.0420615	30.2199
alpha-ketoglutarate / aspartate	Energy / Amino Acid	N.A.	Obesity class 2	MR Egger	12	-0.0753129	0.289414	0.799969		0.927453	0.525942	1.63548	0.0420615	30.2199
alpha-ketoglutarate / aspartate	Energy / Amino Acid	N.A.	Obesity class 2	Weighted median	12	-0.177223	0.104921	0.0912003		0.837593	0.681903	1.02883	0.0420615	30.2199
alpha-ketoglutarate / aspartate	Energy / Amino Acid	N.A.	Obesity class 2	Weighted mode	12	-0.188728	0.119273	0.141883		0.828012	0.655405	1.04608	0.0420615	30.2199
androsterone glucuronide / etiocholanolone glucuronide	Lipid / Lipid	N.A.	Obesity class 2	Inverse variance weighted (fixed effects)	23	0.0830088	0.0394981	0.0355894	0.993101	1.08655	1.00561	1.17401	0.161619	63.1212
androsterone glucuronide / etiocholanolone glucuronide	Lipid / Lipid	N.A.	Obesity class 2	Maximum likelihood	23	0.0836844	0.0397559	0.035295		1.08729	1.00578	1.1754	0.161619	63.1212
androsterone glucuronide / etiocholanolone glucuronide	Lipid / Lipid	N.A.	Obesity class 2	MR Egger	23	0.0711249	0.0917561	0.446891		1.07372	0.896984	1.28527	0.161619	63.1212
androsterone glucuronide / etiocholanolone glucuronide	Lipid / Lipid	N.A.	Obesity class 2	Weighted median	23	0.0957499	0.0560606	0.0876415		1.10048	0.985971	1.2283	0.161619	63.1212
androsterone glucuronide / etiocholanolone glucuronide	Lipid / Lipid	N.A.	Obesity class 2	Weighted mode	23	0.108658	0.0589166	0.0786534		1.11478	0.993205	1.25124	0.161619	63.1212
caffeine / linoleate (18:2n6)	Xenobiotics / Lipid	N.A.	Obesity class 2	Inverse variance weighted (fixed effects)	5	-0.24442	0.119567	0.0409332	0.993101	0.783158	0.619543	0.989982	0.0148422	23.9034
caffeine / linoleate (18:2n6)	Xenobiotics / Lipid	N.A.	Obesity class 2	Maximum likelihood	5	-0.248794	0.123357	0.0437108		0.779741	0.612275	0.993011	0.0148422	23.9034
caffeine / linoleate (18:2n6)	Xenobiotics / Lipid	N.A.	Obesity class 2	MR Egger	5	-0.489241	0.406123	0.314701		0.613092	0.276584	1.35901	0.0148422	23.9034
caffeine / linoleate (18:2n6)	Xenobiotics / Lipid	N.A.	Obesity class 2	Weighted median	5	-0.284066	0.149882	0.0580576		0.752717	0.561112	1.00975	0.0148422	23.9034
caffeine / linoleate (18:2n6)	Xenobiotics / Lipid	N.A.	Obesity class 2	Weighted mode	5	-0.367546	0.20688	0.150276		0.692432	0.461612	1.03867	0.0148422	23.9034
caproate (6:0)	Lipid	Medium Chain Fatty Acid	Obesity class 2	Inverse variance weighted (fixed effects)	6	0.207753	0.0875273	0.0176165	0.999857	1.23091	1.03686	1.46127	0.0304943	39.6157
caproate (6:0)	Lipid	Medium Chain Fatty Acid	Obesity class 2	Maximum likelihood	6	0.210562	0.0894813	0.0186155		1.23437	1.0358	1.471	0.0304943	39.6157
caproate (6:0)	Lipid	Medium Chain Fatty Acid	Obesity class 2	MR Egger	6	0.19287	0.235814	0.459342		1.21272	0.763894	1.92527	0.0304943	39.6157
caproate (6:0)	Lipid	Medium Chain Fatty Acid	Obesity class 2	Weighted median	6	0.163872	0.103004	0.111626		1.17806	0.962697	1.44161	0.0304943	39.6157
caproate (6:0)	Lipid	Medium Chain Fatty Acid	Obesity class 2	Weighted mode	6	0.144043	0.109481	0.245374		1.15493	0.93189	1.43136	0.0304943	39.6157
cortisone / 4-cholesten-3-one	Lipid / Lipid	N.A.	Obesity class 2	Inverse variance weighted (fixed effects)	14	-0.141214	0.0710162	0.0467584	0.993101	0.868303	0.755477	0.997979	0.0432505	22.4608
cortisone / 4-cholesten-3-one	Lipid / Lipid	N.A.	Obesity class 2	Maximum likelihood	14	-0.143818	0.0721225	0.0461433		0.866045	0.75188	0.997545	0.0432505	22.4608
cortisone / 4-cholesten-3-one	Lipid / Lipid	N.A.	Obesity class 2	MR Egger	14	0.300365	0.421731	0.489945		1.35035	0.59083	3.08625	0.0432505	22.4608
cortisone / 4-cholesten-3-one	Lipid / Lipid	N.A.	Obesity class 2	Weighted median	14	-0.165321	0.0957647	0.0842881		0.847621	0.702563	1.02263	0.0432505	22.4608
cortisone / 4-cholesten-3-one	Lipid / Lipid	N.A.	Obesity class 2	Weighted mode	14	-0.178152	0.157314	0.277897		0.836815	0.614782	1.13904	0.0432505	22.4608
eicosanedioate (C20-DC)	Lipid	Fatty Acid, Dicarboxylate	Obesity class 2	Inverse variance weighted (fixed effects)	8	0.203684	0.0903575	0.0241833	0.999857	1.22591	1.02694	1.46343	0.027755	29.4359
eicosanedioate (C20-DC)	Lipid	Fatty Acid, Dicarboxylate	Obesity class 2	Maximum likelihood	8	0.206915	0.092173	0.0247776		1.22988	1.0266	1.4734	0.027755	29.4359
eicosanedioate (C20-DC)	Lipid	Fatty Acid, Dicarboxylate	Obesity class 2	MR Egger	8	0.315019	0.286643	0.313901		1.37029	0.781296	2.40329	0.027755	29.4359
eicosanedioate (C20-DC)	Lipid	Fatty Acid, Dicarboxylate	Obesity class 2	Weighted median	8	0.260613	0.113277	0.0214101		1.29773	1.03934	1.62034	0.027755	29.4359
eicosanedioate (C20-DC)	Lipid	Fatty Acid, Dicarboxylate	Obesity class 2	Weighted mode	8	0.301603	0.14658	0.0786422		1.35202	1.01441	1.802	0.027755	29.4359
gamma-glutamylalanine	Peptide	Gamma-glutamyl Amino Acid	Obesity class 2	Inverse variance weighted (fixed effects)	6	-0.232997	0.111526	0.0366927	0.999857	0.792156	0.636617	0.985698	0.0173367	22.0855
gamma-glutamylalanine	Peptide	Gamma-glutamyl Amino Acid	Obesity class 2	Maximum likelihood	6	-0.233337	0.113293	0.0394376		0.791886	0.6342	0.98878	0.0173367	22.0855
gamma-glutamylalanine	Peptide	Gamma-glutamyl Amino Acid	Obesity class 2	MR Egger	6	-0.212934	0.501196	0.692802		0.80821	0.30262	2.15849	0.0173367	22.0855
gamma-glutamylalanine	Peptide	Gamma-glutamyl Amino Acid	Obesity class 2	Weighted median	6	-0.229601	0.132896	0.0840461		0.79485	0.612579	1.03136	0.0173367	22.0855
gamma-glutamylalanine	Peptide	Gamma-glutamyl Amino Acid	Obesity class 2	Weighted mode	6	-0.224365	0.186051	0.281789		0.799023	0.554868	1.15061	0.0173367	22.0855
gamma-glutamylleucine	Peptide	Gamma-glutamyl Amino Acid	Obesity class 2	Inverse variance weighted (fixed effects)	5	-0.290204	0.13751	0.0348224	0.999857	0.748111	0.571367	0.979529	0.0132606	21.5962
gamma-glutamylleucine	Peptide	Gamma-glutamyl Amino Acid	Obesity class 2	Maximum likelihood	5	-0.29456	0.14207	0.0381407		0.744859	0.563822	0.984027	0.0132606	21.5962
gamma-glutamylleucine	Peptide	Gamma-glutamyl Amino Acid	Obesity class 2	MR Egger	5	-0.138538	0.758274	0.866681		0.87063	0.19696	3.84848	0.0132606	21.5962
gamma-glutamylleucine	Peptide	Gamma-glutamyl Amino Acid	Obesity class 2	Weighted median	5	-0.32261	0.170008	0.0577463		0.724256	0.519013	1.01066	0.0132606	21.5962
gamma-glutamylleucine	Peptide	Gamma-glutamyl Amino Acid	Obesity class 2	Weighted mode	5	-0.39191	0.235907	0.171991		0.675765	0.425586	1.07301	0.0132606	21.5962
glucose / sucrose	Carbohydrate / Carbohydrate	N.A.	Obesity class 2	Inverse variance weighted (fixed effects)	8	-0.212229	0.103488	0.0402901	0.993101	0.80878	0.660297	0.990651	0.0217643	21.3753
glucose / sucrose	Carbohydrate / Carbohydrate	N.A.	Obesity class 2	Maximum likelihood	8	-0.218194	0.108496	0.0443175		0.803969	0.649958	0.994474	0.0217643	21.3753
glucose / sucrose	Carbohydrate / Carbohydrate	N.A.	Obesity class 2	MR Egger	8	-0.828442	0.457291	0.120004		0.436729	0.178221	1.0702	0.0217643	21.3753
glucose / sucrose	Carbohydrate / Carbohydrate	N.A.	Obesity class 2	Weighted median	8	-0.30045	0.14054	0.032531		0.740485	0.562194	0.975318	0.0217643	21.3753
glucose / sucrose	Carbohydrate / Carbohydrate	N.A.	Obesity class 2	Weighted mode	8	-0.391659	0.23902	0.145304		0.675934	0.423104	1.07985	0.0217643	21.3753
glycocholenate sulfate*	Lipid	Secondary Bile Acid Metabolism	Obesity class 2	Inverse variance weighted (fixed effects)	15	0.0737223	0.0322065	0.0220765	0.999857	1.07651	1.01065	1.14665	0.213637	149.133
glycocholenate sulfate*	Lipid	Secondary Bile Acid Metabolism	Obesity class 2	Maximum likelihood	15	0.073688	0.0323019	0.0225348		1.07647	1.01043	1.14683	0.213637	149.133
glycocholenate sulfate*	Lipid	Secondary Bile Acid Metabolism	Obesity class 2	MR Egger	15	0.0683471	0.0493392	0.189287		1.07074	0.97204	1.17945	0.213637	149.133
glycocholenate sulfate*	Lipid	Secondary Bile Acid Metabolism	Obesity class 2	Weighted median	15	0.0575627	0.0394487	0.144516		1.05925	0.980437	1.1444	0.213637	149.133
glycocholenate sulfate*	Lipid	Secondary Bile Acid Metabolism	Obesity class 2	Weighted mode	15	0.0637475	0.0376245	0.112326		1.06582	0.990053	1.14739	0.213637	149.133
hydroxyasparagine**	Amino Acid	Alanine and Aspartate Metabolism	Obesity class 2	Inverse variance weighted (fixed effects)	9	0.295104	0.112898	0.00895158	0.999857	1.34327	1.07662	1.67596	0.0243648	22.7423
hydroxyasparagine**	Amino Acid	Alanine and Aspartate Metabolism	Obesity class 2	Maximum likelihood	9	0.30193	0.11623	0.00938485		1.35247	1.07694	1.69849	0.0243648	22.7423
hydroxyasparagine**	Amino Acid	Alanine and Aspartate Metabolism	Obesity class 2	MR Egger	9	0.611875	0.466461	0.230989		1.84389	0.739051	4.60038	0.0243648	22.7423
hydroxyasparagine**	Amino Acid	Alanine and Aspartate Metabolism	Obesity class 2	Weighted median	9	0.229254	0.148557	0.122779		1.25766	0.939961	1.68274	0.0243648	22.7423
hydroxyasparagine**	Amino Acid	Alanine and Aspartate Metabolism	Obesity class 2	Weighted mode	9	0.171332	0.201119	0.419041		1.18689	0.800226	1.76037	0.0243648	22.7423
indole-3-carboxylate	Amino Acid	Tryptophan Metabolism	Obesity class 2	Inverse variance weighted (fixed effects)	8	0.169096	0.0815117	0.0380332	0.999857	1.18423	1.00938	1.38938	0.035545	22.9422
indole-3-carboxylate	Amino Acid	Tryptophan Metabolism	Obesity class 2	Maximum likelihood	8	0.171434	0.0828395	0.0385018		1.18701	1.00911	1.39626	0.035545	22.9422
indole-3-carboxylate	Amino Acid	Tryptophan Metabolism	Obesity class 2	MR Egger	8	0.132025	0.26642	0.637836		1.14114	0.676949	1.92362	0.035545	22.9422
indole-3-carboxylate	Amino Acid	Tryptophan Metabolism	Obesity class 2	Weighted median	8	0.156936	0.101558	0.122279		1.16992	0.958756	1.42759	0.035545	22.9422
indole-3-carboxylate	Amino Acid	Tryptophan Metabolism	Obesity class 2	Weighted mode	8	0.117852	0.144897	0.442802		1.12508	0.846922	1.49459	0.035545	22.9422
orotidine	Nucleotide	Pyrimidine Metabolism, Orotate containing	Obesity class 2	Inverse variance weighted (fixed effects)	16	-0.178765	0.0631437	0.00463905	0.999857	0.836302	0.738949	0.946482	0.0684797	36.7569
orotidine	Nucleotide	Pyrimidine Metabolism, Orotate containing	Obesity class 2	Maximum likelihood	16	-0.177789	0.0642518	0.00565637		0.837119	0.738066	0.949466	0.0684797	36.7569
orotidine	Nucleotide	Pyrimidine Metabolism, Orotate containing	Obesity class 2	MR Egger	16	-0.376617	0.187628	0.0644301		0.686179	0.475035	0.991174	0.0684797	36.7569
orotidine	Nucleotide	Pyrimidine Metabolism, Orotate containing	Obesity class 2	Weighted median	16	-0.196534	0.0838164	0.0190364		0.821573	0.697109	0.968261	0.0684797	36.7569
orotidine	Nucleotide	Pyrimidine Metabolism, Orotate containing	Obesity class 2	Weighted mode	16	-0.213556	0.109047	0.0690495		0.807707	0.652275	1.00018	0.0684797	36.7569
succinate / trans-4-hydroxyproline	Energy / Amino Acid	N.A.	Obesity class 2	Inverse variance weighted (fixed effects)	5	-0.261154	0.116619	0.0251314	0.993101	0.770162	0.612793	0.967944	0.01463	24.3256
succinate / trans-4-hydroxyproline	Energy / Amino Acid	N.A.	Obesity class 2	Maximum likelihood	5	-0.265948	0.120173	0.0268946		0.766479	0.605629	0.970049	0.01463	24.3256
succinate / trans-4-hydroxyproline	Energy / Amino Acid	N.A.	Obesity class 2	MR Egger	5	-0.116021	0.490163	0.828132		0.890457	0.340704	2.32728	0.01463	24.3256
succinate / trans-4-hydroxyproline	Energy / Amino Acid	N.A.	Obesity class 2	Weighted median	5	-0.239864	0.152622	0.11604		0.786735	0.583329	1.06107	0.01463	24.3256
succinate / trans-4-hydroxyproline	Energy / Amino Acid	N.A.	Obesity class 2	Weighted mode	5	-0.217864	0.193469	0.323115		0.804235	0.550426	1.17508	0.01463	24.3256
trimethylamine N-oxide	Lipid	Phospholipid Metabolism	Obesity class 2	Inverse variance weighted (fixed effects)	5	0.295601	0.143804	0.0398233	0.999857	1.34393	1.01384	1.7815	0.01313	21.8516
trimethylamine N-oxide	Lipid	Phospholipid Metabolism	Obesity class 2	Maximum likelihood	5	0.299695	0.14881	0.0440149		1.34945	1.00806	1.80645	0.01313	21.8516
trimethylamine N-oxide	Lipid	Phospholipid Metabolism	Obesity class 2	MR Egger	5	0.541413	0.604805	0.43665		1.71843	0.525185	5.6228	0.01313	21.8516
trimethylamine N-oxide	Lipid	Phospholipid Metabolism	Obesity class 2	Weighted median	5	0.271524	0.172826	0.116165		1.31196	0.934993	1.84092	0.01313	21.8516
trimethylamine N-oxide	Lipid	Phospholipid Metabolism	Obesity class 2	Weighted mode	5	0.18293	0.215608	0.443984		1.20073	0.786894	1.83221	0.01313	21.8516
X-11444	Unknown	Unknown	Obesity class 2	Inverse variance weighted (fixed effects)	15	0.106149	0.0487463	0.0294377	0.999857	1.11199	1.01066	1.22347	0.0961758	58.0998
X-11444	Unknown	Unknown	Obesity class 2	Maximum likelihood	15	0.10759	0.0491442	0.0285765		1.11359	1.01133	1.22619	0.0961758	58.0998
X-11444	Unknown	Unknown	Obesity class 2	MR Egger	15	0.176308	0.125516	0.183561		1.19281	0.932671	1.5255	0.0961758	58.0998
X-11444	Unknown	Unknown	Obesity class 2	Weighted median	15	0.146648	0.0648953	0.0238363		1.15795	1.01964	1.31501	0.0961758	58.0998
X-11444	Unknown	Unknown	Obesity class 2	Weighted mode	15	0.160372	0.0794264	0.0630472		1.17395	1.00471	1.3717	0.0961758	58.0998
X-13728	Unknown	Unknown	Obesity class 2	Inverse variance weighted (fixed effects)	2	-0.513573	0.253095	0.0424408	0.999857	0.598354	0.36435	0.982645	0.00595728	23.6783
X-13728	Unknown	Unknown	Obesity class 2	Maximum likelihood	2	-0.51338	0.263977	0.0517999		0.598469	0.356731	1.00402	0.00595728	23.6783
X-17325	Unknown	Unknown	Obesity class 2	Inverse variance weighted (fixed effects)	6	0.298939	0.127957	0.0194782	0.999857	1.34843	1.04932	1.73279	0.0172682	21.7917
X-17325	Unknown	Unknown	Obesity class 2	Maximum likelihood	6	0.306347	0.132354	0.0206343		1.35845	1.04805	1.76079	0.0172682	21.7917
X-17325	Unknown	Unknown	Obesity class 2	MR Egger	6	0.34992	0.399027	0.430035		1.41895	0.649096	3.1019	0.0172682	21.7917
X-17325	Unknown	Unknown	Obesity class 2	Weighted median	6	0.381735	0.159658	0.0168042		1.46482	1.07123	2.00304	0.0172682	21.7917
X-17325	Unknown	Unknown	Obesity class 2	Weighted mode	6	0.43699	0.212331	0.0946662		1.54804	1.02104	2.34705	0.0172682	21.7917
X-24307	Unknown	Unknown	Obesity class 2	Inverse variance weighted (fixed effects)	4	-0.367563	0.133118	0.00575934	0.999857	0.692419	0.533404	0.898839	0.0111064	22.7824
X-24307	Unknown	Unknown	Obesity class 2	Maximum likelihood	4	-0.369353	0.139208	0.00797232		0.691181	0.526133	0.908006	0.0111064	22.7824
X-24307	Unknown	Unknown	Obesity class 2	MR Egger	4	-0.768244	0.748507	0.412634		0.463827	0.106958	2.0114	0.0111064	22.7824
X-24307	Unknown	Unknown	Obesity class 2	Weighted median	4	-0.4068	0.157939	0.0100044		0.665778	0.488527	0.907339	0.0111064	22.7824
X-24307	Unknown	Unknown	Obesity class 2	Weighted mode	4	-0.420264	0.200951	0.12761		0.656874	0.443026	0.973946	0.0111064	22.7824
X-24585	Unknown	Unknown	Obesity class 2	Inverse variance weighted (fixed effects)	6	0.232365	0.111613	0.0373524	0.999857	1.26158	1.0137	1.57008	0.0182953	25.5751
X-24585	Unknown	Unknown	Obesity class 2	Maximum likelihood	6	0.235274	0.113644	0.0384277		1.26526	1.01261	1.58094	0.0182953	25.5751
X-24585	Unknown	Unknown	Obesity class 2	MR Egger	6	-0.25353	0.515424	0.648572		0.776056	0.282589	2.13124	0.0182953	25.5751
X-24585	Unknown	Unknown	Obesity class 2	Weighted median	6	0.290835	0.138072	0.035169		1.33754	1.02042	1.75322	0.0182953	25.5751
X-24585	Unknown	Unknown	Obesity class 2	Weighted mode	6	0.271656	0.17139	0.173818		1.31214	0.937753	1.83598	0.0182953	25.5751
(S)-3-hydroxybutyrylcarnitine	Lipid	Fatty Acid Metabolism (Acyl Carnitine, Hydroxy)	Obesity class 3	Inverse variance weighted (fixed effects)	12	-0.305764	0.131042	0.0196313	0.986547	0.73656	0.569722	0.952257	0.050495	36.4995
(S)-3-hydroxybutyrylcarnitine	Lipid	Fatty Acid Metabolism (Acyl Carnitine, Hydroxy)	Obesity class 3	Maximum likelihood	12	-0.303145	0.132343	0.021987		0.738492	0.569762	0.957192	0.050495	36.4995
(S)-3-hydroxybutyrylcarnitine	Lipid	Fatty Acid Metabolism (Acyl Carnitine, Hydroxy)	Obesity class 3	MR Egger	12	-0.319427	0.38302	0.423771		0.726565	0.342958	1.53924	0.050495	36.4995
(S)-3-hydroxybutyrylcarnitine	Lipid	Fatty Acid Metabolism (Acyl Carnitine, Hydroxy)	Obesity class 3	Weighted median	12	-0.295721	0.171207	0.0841192		0.743995	0.531907	1.04065	0.050495	36.4995
(S)-3-hydroxybutyrylcarnitine	Lipid	Fatty Acid Metabolism (Acyl Carnitine, Hydroxy)	Obesity class 3	Weighted mode	12	-0.253698	0.205756	0.243274		0.775926	0.518415	1.16135	0.050495	36.4995
1-myristoyl-2-palmitoyl-GPC (14:0/16:0)	Lipid	Phosphatidylcholine (PC)	Obesity class 3	Inverse variance weighted (fixed effects)	8	-0.411091	0.197428	0.0373209	0.986547	0.662926	0.450206	0.976156	0.0210191	22.1736
1-myristoyl-2-palmitoyl-GPC (14:0/16:0)	Lipid	Phosphatidylcholine (PC)	Obesity class 3	Maximum likelihood	8	-0.416965	0.201225	0.0382533		0.659044	0.444251	0.977689	0.0210191	22.1736
1-myristoyl-2-palmitoyl-GPC (14:0/16:0)	Lipid	Phosphatidylcholine (PC)	Obesity class 3	MR Egger	8	-0.484497	0.764685	0.549722		0.616007	0.137617	2.75739	0.0210191	22.1736
1-myristoyl-2-palmitoyl-GPC (14:0/16:0)	Lipid	Phosphatidylcholine (PC)	Obesity class 3	Weighted median	8	-0.365382	0.25776	0.156329		0.693932	0.418704	1.15008	0.0210191	22.1736
1-myristoyl-2-palmitoyl-GPC (14:0/16:0)	Lipid	Phosphatidylcholine (PC)	Obesity class 3	Weighted mode	8	-0.292631	0.405033	0.493421		0.746298	0.337397	1.65076	0.0210191	22.1736
1-palmitoyl-2-palmitoleoyl-GPC (16:0/16:1)*	Lipid	Phosphatidylcholine (PC)	Obesity class 3	Inverse variance weighted (fixed effects)	10	-0.318351	0.159662	0.0461618	0.986547	0.727347	0.531906	0.9946	0.0265482	22.5405
1-palmitoyl-2-palmitoleoyl-GPC (16:0/16:1)*	Lipid	Phosphatidylcholine (PC)	Obesity class 3	Maximum likelihood	10	-0.324585	0.162422	0.0456724		0.722827	0.525749	0.993781	0.0265482	22.5405
1-palmitoyl-2-palmitoleoyl-GPC (16:0/16:1)*	Lipid	Phosphatidylcholine (PC)	Obesity class 3	MR Egger	10	0.349155	0.718591	0.640075		1.41787	0.346704	5.79846	0.0265482	22.5405
1-palmitoyl-2-palmitoleoyl-GPC (16:0/16:1)*	Lipid	Phosphatidylcholine (PC)	Obesity class 3	Weighted median	10	-0.339074	0.206038	0.099829		0.71243	0.475728	1.0669	0.0265482	22.5405
1-palmitoyl-2-palmitoleoyl-GPC (16:0/16:1)*	Lipid	Phosphatidylcholine (PC)	Obesity class 3	Weighted mode	10	-0.206464	0.330429	0.547591		0.813455	0.425664	1.55454	0.0265482	22.5405
2,3-dihydroxy-2-methylbutyrate	Amino Acid	Leucine, Isoleucine and Valine Metabolism	Obesity class 3	Inverse variance weighted (fixed effects)	5	0.486196	0.245583	0.04773	0.986547	1.62612	1.00487	2.63146	0.0128969	20.936
2,3-dihydroxy-2-methylbutyrate	Amino Acid	Leucine, Isoleucine and Valine Metabolism	Obesity class 3	Maximum likelihood	5	0.489236	0.251091	0.0513617		1.63107	0.997103	2.66812	0.0128969	20.936
2,3-dihydroxy-2-methylbutyrate	Amino Acid	Leucine, Isoleucine and Valine Metabolism	Obesity class 3	MR Egger	5	0.356575	1.09236	0.765548		1.42843	0.167889	12.1533	0.0128969	20.936
2,3-dihydroxy-2-methylbutyrate	Amino Acid	Leucine, Isoleucine and Valine Metabolism	Obesity class 3	Weighted median	5	0.459907	0.315787	0.145287		1.58393	0.852966	2.94129	0.0128969	20.936
2,3-dihydroxy-2-methylbutyrate	Amino Acid	Leucine, Isoleucine and Valine Metabolism	Obesity class 3	Weighted mode	5	0.392391	0.404783	0.387246		1.48052	0.669661	3.27319	0.0128969	20.936
3-hydroxyhexanoylcarnitine (1)	Lipid	Fatty Acid Metabolism (Acyl Carnitine, Hydroxy)	Obesity class 3	Inverse variance weighted (fixed effects)	11	-0.28326	0.142997	0.047605	0.986547	0.753324	0.569194	0.997019	0.0438163	34.2223
3-hydroxyhexanoylcarnitine (1)	Lipid	Fatty Acid Metabolism (Acyl Carnitine, Hydroxy)	Obesity class 3	Maximum likelihood	11	-0.287905	0.145345	0.0476084		0.749833	0.563955	0.996975	0.0438163	34.2223
3-hydroxyhexanoylcarnitine (1)	Lipid	Fatty Acid Metabolism (Acyl Carnitine, Hydroxy)	Obesity class 3	MR Egger	11	-0.908619	0.440224	0.0690326		0.403081	0.170085	0.955253	0.0438163	34.2223
3-hydroxyhexanoylcarnitine (1)	Lipid	Fatty Acid Metabolism (Acyl Carnitine, Hydroxy)	Obesity class 3	Weighted median	11	-0.353606	0.187886	0.059832		0.702151	0.485847	1.01476	0.0438163	34.2223
3-hydroxyhexanoylcarnitine (1)	Lipid	Fatty Acid Metabolism (Acyl Carnitine, Hydroxy)	Obesity class 3	Weighted mode	11	-0.359661	0.227167	0.144448		0.697913	0.447129	1.08936	0.0438163	34.2223
5alpha-androstan-3alpha,17beta-diol disulfate	Lipid	Androgenic Steroids	Obesity class 3	Inverse variance weighted (fixed effects)	13	-0.278868	0.123236	0.0236429	0.986547	0.75664	0.594277	0.963362	0.0719575	30.2274
5alpha-androstan-3alpha,17beta-diol disulfate	Lipid	Androgenic Steroids	Obesity class 3	Maximum likelihood	13	-0.273594	0.125057	0.0286871		0.760641	0.595291	0.971919	0.0719575	30.2274
5alpha-androstan-3alpha,17beta-diol disulfate	Lipid	Androgenic Steroids	Obesity class 3	MR Egger	13	0.130008	0.454973	0.78038		1.13884	0.466854	2.77807	0.0719575	30.2274
5alpha-androstan-3alpha,17beta-diol disulfate	Lipid	Androgenic Steroids	Obesity class 3	Weighted median	13	-0.225681	0.170885	0.186614		0.797973	0.570858	1.11544	0.0719575	30.2274
5alpha-androstan-3alpha,17beta-diol disulfate	Lipid	Androgenic Steroids	Obesity class 3	Weighted mode	13	-0.151804	0.245182	0.547395		0.859157	0.531336	1.38924	0.0719575	30.2274
6-hydroxyindole sulfate	Xenobiotics	Chemical	Obesity class 3	Inverse variance weighted (fixed effects)	4	0.677835	0.285792	0.0177029	0.986547	1.96961	1.12489	3.44866	0.0100586	20.8905
6-hydroxyindole sulfate	Xenobiotics	Chemical	Obesity class 3	Maximum likelihood	4	0.696174	0.30348	0.0217921		2.00606	1.10667	3.6364	0.0100586	20.8905
6-hydroxyindole sulfate	Xenobiotics	Chemical	Obesity class 3	MR Egger	4	2.10265	1.59487	0.318109		8.18785	0.359411	186.53	0.0100586	20.8905
6-hydroxyindole sulfate	Xenobiotics	Chemical	Obesity class 3	Weighted median	4	0.833629	0.360384	0.0207134		2.30166	1.13573	4.66451	0.0100586	20.8905
6-hydroxyindole sulfate	Xenobiotics	Chemical	Obesity class 3	Weighted mode	4	0.893549	0.468062	0.152269		2.44379	0.976431	6.11626	0.0100586	20.8905
adenosine 5'-monophosphate (AMP) / leucine	Nucleotide / Amino Acid	N.A.	Obesity class 3	Inverse variance weighted (fixed effects)	5	0.485562	0.24417	0.0467429	0.988488	1.62509	1.00701	2.62252	0.0136387	22.6629
adenosine 5'-monophosphate (AMP) / leucine	Nucleotide / Amino Acid	N.A.	Obesity class 3	Maximum likelihood	5	0.490108	0.250812	0.0506917		1.63249	0.998517	2.66899	0.0136387	22.6629
adenosine 5'-monophosphate (AMP) / leucine	Nucleotide / Amino Acid	N.A.	Obesity class 3	MR Egger	5	1.70475	1.52984	0.346373		5.49999	0.274245	110.302	0.0136387	22.6629
adenosine 5'-monophosphate (AMP) / leucine	Nucleotide / Amino Acid	N.A.	Obesity class 3	Weighted median	5	0.515804	0.286023	0.071331		1.67498	0.956187	2.93413	0.0136387	22.6629
adenosine 5'-monophosphate (AMP) / leucine	Nucleotide / Amino Acid	N.A.	Obesity class 3	Weighted mode	5	0.666003	0.371108	0.147155		1.94644	0.940476	4.02842	0.0136387	22.6629
butyrate/isobutyrate (4:0)	Lipid	Short Chain Fatty Acid	Obesity class 3	Inverse variance weighted (fixed effects)	8	0.341881	0.167485	0.041224	0.986547	1.40759	1.0137	1.95453	0.025476	26.1256
butyrate/isobutyrate (4:0)	Lipid	Short Chain Fatty Acid	Obesity class 3	Maximum likelihood	8	0.345261	0.169896	0.0421344		1.41236	1.01234	1.97044	0.025476	26.1256
butyrate/isobutyrate (4:0)	Lipid	Short Chain Fatty Acid	Obesity class 3	MR Egger	8	-0.128356	0.762224	0.871805		0.87954	0.197441	3.91809	0.025476	26.1256
butyrate/isobutyrate (4:0)	Lipid	Short Chain Fatty Acid	Obesity class 3	Weighted median	8	0.326294	0.213757	0.126892		1.38582	0.911495	2.10698	0.025476	26.1256
butyrate/isobutyrate (4:0)	Lipid	Short Chain Fatty Acid	Obesity class 3	Weighted mode	8	0.33017	0.298457	0.30518		1.3912	0.775067	2.49714	0.025476	26.1256
caprate (10:0)	Lipid	Medium Chain Fatty Acid	Obesity class 3	Inverse variance weighted (fixed effects)	3	-0.707737	0.297416	0.0173303	0.986547	0.492758	0.275086	0.882671	0.00746945	20.7407
caprate (10:0)	Lipid	Medium Chain Fatty Acid	Obesity class 3	Maximum likelihood	3	-0.712622	0.313199	0.0228879		0.490357	0.265406	0.905968	0.00746945	20.7407
caprate (10:0)	Lipid	Medium Chain Fatty Acid	Obesity class 3	MR Egger	3	-1.25845	1.47535	0.550405		0.284095	0.0157622	5.12047	0.00746945	20.7407
caprate (10:0)	Lipid	Medium Chain Fatty Acid	Obesity class 3	Weighted median	3	-0.73252	0.356355	0.0398218		0.480696	0.239076	0.966509	0.00746945	20.7407
caprate (10:0)	Lipid	Medium Chain Fatty Acid	Obesity class 3	Weighted mode	3	-0.824839	0.440899	0.202279		0.438306	0.184704	1.04011	0.00746945	20.7407
cerotoylcarnitine (C26)*	Lipid	Fatty Acid Metabolism (Acyl Carnitine, Long Chain Saturated)	Obesity class 3	Inverse variance weighted (fixed effects)	24	-0.176355	0.081534	0.0305439	0.986547	0.83832	0.714507	0.983588	0.131453	51.9691
cerotoylcarnitine (C26)*	Lipid	Fatty Acid Metabolism (Acyl Carnitine, Long Chain Saturated)	Obesity class 3	Maximum likelihood	24	-0.173537	0.0823899	0.0351791		0.840686	0.715323	0.988019	0.131453	51.9691
cerotoylcarnitine (C26)*	Lipid	Fatty Acid Metabolism (Acyl Carnitine, Long Chain Saturated)	Obesity class 3	MR Egger	24	0.0245162	0.2032	0.905063		1.02482	0.688145	1.52621	0.131453	51.9691
cerotoylcarnitine (C26)*	Lipid	Fatty Acid Metabolism (Acyl Carnitine, Long Chain Saturated)	Obesity class 3	Weighted median	24	-0.190524	0.124803	0.126861		0.826526	0.647176	1.05558	0.131453	51.9691
cerotoylcarnitine (C26)*	Lipid	Fatty Acid Metabolism (Acyl Carnitine, Long Chain Saturated)	Obesity class 3	Weighted mode	24	-0.289594	0.198224	0.157558		0.748567	0.507574	1.10398	0.131453	51.9691
creatine / carnitine	Amino Acid / Lipid	N.A.	Obesity class 3	Inverse variance weighted (fixed effects)	11	0.471449	0.150673	0.00175431	0.542083	1.60231	1.19259	2.1528	0.0388575	30.2221
creatine / carnitine	Amino Acid / Lipid	N.A.	Obesity class 3	Maximum likelihood	11	0.478443	0.154018	0.00189373		1.61356	1.19312	2.18217	0.0388575	30.2221
creatine / carnitine	Amino Acid / Lipid	N.A.	Obesity class 3	MR Egger	11	0.571091	0.605153	0.369958		1.7702	0.540637	5.79613	0.0388575	30.2221
creatine / carnitine	Amino Acid / Lipid	N.A.	Obesity class 3	Weighted median	11	0.524622	0.199446	0.00852862		1.68982	1.14306	2.49811	0.0388575	30.2221
creatine / carnitine	Amino Acid / Lipid	N.A.	Obesity class 3	Weighted mode	11	0.540376	0.261599	0.0657604		1.71665	1.02803	2.86655	0.0388575	30.2221
dodecenedioate (C12:1-DC)*	Lipid	Fatty Acid, Dicarboxylate	Obesity class 3	Inverse variance weighted (fixed effects)	9	0.30461	0.14126	0.0310537	0.986547	1.3561	1.02813	1.78868	0.0371738	35.2072
dodecenedioate (C12:1-DC)*	Lipid	Fatty Acid, Dicarboxylate	Obesity class 3	Maximum likelihood	9	0.311714	0.144177	0.0306166		1.36576	1.02956	1.81177	0.0371738	35.2072
dodecenedioate (C12:1-DC)*	Lipid	Fatty Acid, Dicarboxylate	Obesity class 3	MR Egger	9	-0.586242	0.468769	0.251262		0.556414	0.222011	1.39451	0.0371738	35.2072
dodecenedioate (C12:1-DC)*	Lipid	Fatty Acid, Dicarboxylate	Obesity class 3	Weighted median	9	0.154787	0.192218	0.420665		1.16741	0.800947	1.70154	0.0371738	35.2072
dodecenedioate (C12:1-DC)*	Lipid	Fatty Acid, Dicarboxylate	Obesity class 3	Weighted mode	9	0.0966972	0.199068	0.640168		1.10153	0.745668	1.62721	0.0371738	35.2072
erythronate*	Carbohydrate	Aminosugar Metabolism	Obesity class 3	Inverse variance weighted (fixed effects)	12	-0.279461	0.141503	0.0482743	0.986547	0.756191	0.573036	0.997887	0.046433	33.2134
erythronate*	Carbohydrate	Aminosugar Metabolism	Obesity class 3	Maximum likelihood	12	-0.28079	0.142756	0.0491922		0.755187	0.570871	0.999012	0.046433	33.2134
erythronate*	Carbohydrate	Aminosugar Metabolism	Obesity class 3	MR Egger	12	-0.187522	0.392159	0.642804		0.829011	0.384369	1.78802	0.046433	33.2134
erythronate*	Carbohydrate	Aminosugar Metabolism	Obesity class 3	Weighted median	12	-0.285022	0.193354	0.140456		0.751997	0.51479	1.09851	0.046433	33.2134
erythronate*	Carbohydrate	Aminosugar Metabolism	Obesity class 3	Weighted mode	12	-0.27317	0.253908	0.30502		0.760963	0.462629	1.25168	0.046433	33.2134
galactonate	Carbohydrate	Fructose, Mannose and Galactose Metabolism	Obesity class 3	Inverse variance weighted (fixed effects)	8	0.505764	0.160975	0.00167869	0.915727	1.65825	1.20956	2.2734	0.0320844	31.1135
galactonate	Carbohydrate	Fructose, Mannose and Galactose Metabolism	Obesity class 3	Maximum likelihood	8	0.511382	0.164909	0.00192865		1.66759	1.20703	2.3039	0.0320844	31.1135
galactonate	Carbohydrate	Fructose, Mannose and Galactose Metabolism	Obesity class 3	MR Egger	8	0.726954	0.700816	0.339583		2.06877	0.523799	8.17069	0.0320844	31.1135
galactonate	Carbohydrate	Fructose, Mannose and Galactose Metabolism	Obesity class 3	Weighted median	8	0.441559	0.19958	0.026936		1.55513	1.05167	2.2996	0.0320844	31.1135
galactonate	Carbohydrate	Fructose, Mannose and Galactose Metabolism	Obesity class 3	Weighted mode	8	0.429222	0.27311	0.160037		1.53606	0.899358	2.62352	0.0320844	31.1135
glutarate (C5-DC) / salicylate	Lipid / Xenobiotics	N.A.	Obesity class 3	Inverse variance weighted (fixed effects)	5	-0.552555	0.226157	0.014556	0.988488	0.575477	0.36942	0.896472	0.0138856	21.623
glutarate (C5-DC) / salicylate	Lipid / Xenobiotics	N.A.	Obesity class 3	Maximum likelihood	5	-0.557528	0.233067	0.0167508		0.572623	0.362642	0.90419	0.0138856	21.623
glutarate (C5-DC) / salicylate	Lipid / Xenobiotics	N.A.	Obesity class 3	MR Egger	5	-0.121811	1.22502	0.927065		0.885316	0.0802303	9.76918	0.0138856	21.623
glutarate (C5-DC) / salicylate	Lipid / Xenobiotics	N.A.	Obesity class 3	Weighted median	5	-0.617557	0.295368	0.0365455		0.53926	0.302257	0.962101	0.0138856	21.623
glutarate (C5-DC) / salicylate	Lipid / Xenobiotics	N.A.	Obesity class 3	Weighted mode	5	-0.664094	0.388457	0.162523		0.51474	0.240396	1.10217	0.0138856	21.623
glutarylcarnitine (C5-DC)	Amino Acid	Lysine Metabolism	Obesity class 3	Inverse variance weighted (fixed effects)	25	0.123892	0.0597157	0.038014	0.986547	1.13189	1.00687	1.27244	0.210015	87.3253
glutarylcarnitine (C5-DC)	Amino Acid	Lysine Metabolism	Obesity class 3	Maximum likelihood	25	0.12449	0.0600374	0.0381217		1.13257	1.00684	1.274	0.210015	87.3253
glutarylcarnitine (C5-DC)	Amino Acid	Lysine Metabolism	Obesity class 3	MR Egger	25	0.0698644	0.132112	0.601992		1.07236	0.827724	1.38931	0.210015	87.3253
glutarylcarnitine (C5-DC)	Amino Acid	Lysine Metabolism	Obesity class 3	Weighted median	25	0.106783	0.0797959	0.180829		1.11269	0.951594	1.30107	0.210015	87.3253
glutarylcarnitine (C5-DC)	Amino Acid	Lysine Metabolism	Obesity class 3	Weighted mode	25	0.0952003	0.076781	0.227002		1.09988	0.94621	1.2785	0.210015	87.3253
hypotaurine	Amino Acid	Methionine, Cysteine, SAM and Taurine Metabolism	Obesity class 3	Inverse variance weighted (fixed effects)	14	0.295086	0.127258	0.0204061	0.986547	1.34324	1.04672	1.72377	0.0471961	29.0021
hypotaurine	Amino Acid	Methionine, Cysteine, SAM and Taurine Metabolism	Obesity class 3	Maximum likelihood	14	0.298174	0.128752	0.0205649		1.3474	1.04689	1.73417	0.0471961	29.0021
hypotaurine	Amino Acid	Methionine, Cysteine, SAM and Taurine Metabolism	Obesity class 3	MR Egger	14	-0.194868	0.659481	0.772672		0.822943	0.225948	2.99731	0.0471961	29.0021
hypotaurine	Amino Acid	Methionine, Cysteine, SAM and Taurine Metabolism	Obesity class 3	Weighted median	14	0.156304	0.171623	0.362431		1.16918	0.835206	1.63671	0.0471961	29.0021
hypotaurine	Amino Acid	Methionine, Cysteine, SAM and Taurine Metabolism	Obesity class 3	Weighted mode	14	0.130661	0.247189	0.606		1.13958	0.701995	1.84993	0.0471961	29.0021
inosine / EDTA	Nucleotide / Xenobiotics	N.A.	Obesity class 3	Inverse variance weighted (fixed effects)	11	0.35247	0.127327	0.00563647	0.870834	1.42258	1.10839	1.82582	0.0480674	22.5573
inosine / EDTA	Nucleotide / Xenobiotics	N.A.	Obesity class 3	Maximum likelihood	11	0.363213	0.132182	0.00599932		1.43794	1.10975	1.86319	0.0480674	22.5573
inosine / EDTA	Nucleotide / Xenobiotics	N.A.	Obesity class 3	MR Egger	11	0.709355	0.600052	0.267434		2.03268	0.627039	6.58936	0.0480674	22.5573
inosine / EDTA	Nucleotide / Xenobiotics	N.A.	Obesity class 3	Weighted median	11	0.459253	0.178176	0.00995116		1.58289	1.11631	2.24449	0.0480674	22.5573
inosine / EDTA	Nucleotide / Xenobiotics	N.A.	Obesity class 3	Weighted mode	11	0.603059	0.292952	0.0665477		1.8277	1.02929	3.24542	0.0480674	22.5573
lignoceroylcarnitine (C24)*	Lipid	Fatty Acid Metabolism (Acyl Carnitine, Long Chain Saturated)	Obesity class 3	Inverse variance weighted (fixed effects)	13	-0.243412	0.0869183	0.00510276	0.986547	0.783948	0.661151	0.929552	0.0939638	65.6077
lignoceroylcarnitine (C24)*	Lipid	Fatty Acid Metabolism (Acyl Carnitine, Long Chain Saturated)	Obesity class 3	Maximum likelihood	13	-0.245478	0.0878218	0.00518709		0.782331	0.65862	0.929278	0.0939638	65.6077
lignoceroylcarnitine (C24)*	Lipid	Fatty Acid Metabolism (Acyl Carnitine, Long Chain Saturated)	Obesity class 3	MR Egger	13	-0.346281	0.173837	0.0717826		0.707314	0.503082	0.994455	0.0939638	65.6077
lignoceroylcarnitine (C24)*	Lipid	Fatty Acid Metabolism (Acyl Carnitine, Long Chain Saturated)	Obesity class 3	Weighted median	13	-0.23815	0.114968	0.0383169		0.788085	0.629087	0.987269	0.0939638	65.6077
lignoceroylcarnitine (C24)*	Lipid	Fatty Acid Metabolism (Acyl Carnitine, Long Chain Saturated)	Obesity class 3	Weighted mode	13	-0.229308	0.116587	0.0727571		0.795083	0.632663	0.999202	0.0939638	65.6077
maleate	Lipid	Fatty Acid, Dicarboxylate	Obesity class 3	Inverse variance weighted (fixed effects)	7	0.43105	0.201275	0.0322256	0.986547	1.53887	1.03723	2.28313	0.0182464	21.6734
maleate	Lipid	Fatty Acid, Dicarboxylate	Obesity class 3	Maximum likelihood	7	0.43953	0.206367	0.0331844		1.55198	1.03567	2.32567	0.0182464	21.6734
maleate	Lipid	Fatty Acid, Dicarboxylate	Obesity class 3	MR Egger	7	0.855107	0.898125	0.384768		2.35163	0.404453	13.6731	0.0182464	21.6734
maleate	Lipid	Fatty Acid, Dicarboxylate	Obesity class 3	Weighted median	7	0.46374	0.271113	0.087172		1.59001	0.934596	2.70505	0.0182464	21.6734
maleate	Lipid	Fatty Acid, Dicarboxylate	Obesity class 3	Weighted mode	7	0.467868	0.367749	0.250364		1.59659	0.776531	3.28267	0.0182464	21.6734
N-acetylarginine	Amino Acid	Urea cycle; Arginine and Proline Metabolism	Obesity class 3	Inverse variance weighted (fixed effects)	19	0.204827	0.101947	0.044522	0.986547	1.22731	1.00502	1.49877	0.0824244	39.0092
N-acetylarginine	Amino Acid	Urea cycle; Arginine and Proline Metabolism	Obesity class 3	Maximum likelihood	19	0.207974	0.103651	0.0448043		1.23118	1.00483	1.50852	0.0824244	39.0092
N-acetylarginine	Amino Acid	Urea cycle; Arginine and Proline Metabolism	Obesity class 3	MR Egger	19	0.0300005	0.289687	0.918729		1.03045	0.58404	1.81809	0.0824244	39.0092
N-acetylarginine	Amino Acid	Urea cycle; Arginine and Proline Metabolism	Obesity class 3	Weighted median	19	0.0817611	0.146365	0.576428		1.0852	0.814554	1.44576	0.0824244	39.0092
N-acetylarginine	Amino Acid	Urea cycle; Arginine and Proline Metabolism	Obesity class 3	Weighted mode	19	0.0878845	0.201411	0.667776		1.09186	0.735738	1.62036	0.0824244	39.0092
N-acetylserine	Amino Acid	Glycine, Serine and Threonine Metabolism	Obesity class 3	Inverse variance weighted (fixed effects)	8	-0.441829	0.193113	0.0221415	0.986547	0.64286	0.440287	0.938636	0.0221018	23.189
N-acetylserine	Amino Acid	Glycine, Serine and Threonine Metabolism	Obesity class 3	Maximum likelihood	8	-0.454142	0.198806	0.022351		0.634993	0.430073	0.937552	0.0221018	23.189
N-acetylserine	Amino Acid	Glycine, Serine and Threonine Metabolism	Obesity class 3	MR Egger	8	-0.243381	1.08927	0.830611		0.783973	0.0927028	6.62993	0.0221018	23.189
N-acetylserine	Amino Acid	Glycine, Serine and Threonine Metabolism	Obesity class 3	Weighted median	8	-0.506847	0.269748	0.0602494		0.602392	0.35503	1.0221	0.0221018	23.189
N-acetylserine	Amino Acid	Glycine, Serine and Threonine Metabolism	Obesity class 3	Weighted mode	8	-0.659826	0.343387	0.0961142		0.516941	0.263721	1.0133	0.0221018	23.189
N-acetyltaurine	Amino Acid	Methionine, Cysteine, SAM and Taurine Metabolism	Obesity class 3	Inverse variance weighted (fixed effects)	7	-0.257365	0.118215	0.0294733	0.986547	0.773086	0.613198	0.974662	0.0572161	70.676
N-acetyltaurine	Amino Acid	Methionine, Cysteine, SAM and Taurine Metabolism	Obesity class 3	Maximum likelihood	7	-0.259712	0.119382	0.0295952		0.771274	0.610364	0.974605	0.0572161	70.676
N-acetyltaurine	Amino Acid	Methionine, Cysteine, SAM and Taurine Metabolism	Obesity class 3	MR Egger	7	0.0563102	0.226159	0.813277		1.05793	0.679117	1.64803	0.0572161	70.676
N-acetyltaurine	Amino Acid	Methionine, Cysteine, SAM and Taurine Metabolism	Obesity class 3	Weighted median	7	-0.163648	0.137506	0.234001		0.849041	0.648458	1.11167	0.0572161	70.676
N-acetyltaurine	Amino Acid	Methionine, Cysteine, SAM and Taurine Metabolism	Obesity class 3	Weighted mode	7	-0.165386	0.14454	0.296117		0.847566	0.638467	1.12515	0.0572161	70.676
N-palmitoyl-heptadecasphingosine (d17:1/16:0)*	Lipid	Ceramides	Obesity class 3	Inverse variance weighted (fixed effects)	16	-0.229361	0.112793	0.042006	0.986547	0.795041	0.63735	0.991748	0.0681167	32.5459
N-palmitoyl-heptadecasphingosine (d17:1/16:0)*	Lipid	Ceramides	Obesity class 3	Maximum likelihood	16	-0.230689	0.115237	0.0453002		0.793987	0.633463	0.995188	0.0681167	32.5459
N-palmitoyl-heptadecasphingosine (d17:1/16:0)*	Lipid	Ceramides	Obesity class 3	MR Egger	16	-0.484172	0.306817	0.136877		0.616207	0.337722	1.12433	0.0681167	32.5459
N-palmitoyl-heptadecasphingosine (d17:1/16:0)*	Lipid	Ceramides	Obesity class 3	Weighted median	16	-0.325908	0.163608	0.0463706		0.721871	0.523834	0.994778	0.0681167	32.5459
N-palmitoyl-heptadecasphingosine (d17:1/16:0)*	Lipid	Ceramides	Obesity class 3	Weighted mode	16	-0.398026	0.231647	0.106318		0.671645	0.426538	1.0576	0.0681167	32.5459
N4-acetylcytidine	Nucleotide	Pyrimidine Metabolism, Cytidine containing	Obesity class 3	Inverse variance weighted (fixed effects)	21	-0.322226	0.0886815	0.000279575	0.305016	0.724534	0.608936	0.862077	0.0950095	37.0094
N4-acetylcytidine	Nucleotide	Pyrimidine Metabolism, Cytidine containing	Obesity class 3	Maximum likelihood	21	-0.314971	0.0899108	0.00045979		0.72981	0.611894	0.870449	0.0950095	37.0094
N4-acetylcytidine	Nucleotide	Pyrimidine Metabolism, Cytidine containing	Obesity class 3	MR Egger	21	-0.162604	0.215479	0.459731		0.849928	0.557138	1.29659	0.0950095	37.0094
N4-acetylcytidine	Nucleotide	Pyrimidine Metabolism, Cytidine containing	Obesity class 3	Weighted median	21	-0.317806	0.125296	0.0111986		0.727744	0.569279	0.930321	0.0950095	37.0094
N4-acetylcytidine	Nucleotide	Pyrimidine Metabolism, Cytidine containing	Obesity class 3	Weighted mode	21	-0.295791	0.154342	0.0697069		0.743943	0.549745	1.00674	0.0950095	37.0094
ornithine / glutamate	Amino Acid / Amino Acid	N.A.	Obesity class 3	Inverse variance weighted (fixed effects)	3	-0.644522	0.31111	0.0382952	0.988488	0.524914	0.285276	0.965852	0.00875661	24.1403
ornithine / glutamate	Amino Acid / Amino Acid	N.A.	Obesity class 3	Maximum likelihood	3	-0.666449	0.331123	0.0441471		0.513529	0.268354	0.982704	0.00875661	24.1403
ornithine / glutamate	Amino Acid / Amino Acid	N.A.	Obesity class 3	MR Egger	3	-1.80078	1.02003	0.328099		0.16517	0.0223697	1.21955	0.00875661	24.1403
ornithine / glutamate	Amino Acid / Amino Acid	N.A.	Obesity class 3	Weighted median	3	-0.833361	0.367715	0.0234316		0.434586	0.211383	0.893472	0.00875661	24.1403
ornithine / glutamate	Amino Acid / Amino Acid	N.A.	Obesity class 3	Weighted mode	3	-0.963184	0.526779	0.208993		0.381676	0.135922	1.07176	0.00875661	24.1403
orotidine	Nucleotide	Pyrimidine Metabolism, Orotate containing	Obesity class 3	Inverse variance weighted (fixed effects)	16	-0.263075	0.107806	0.014676	0.986547	0.768684	0.622274	0.949541	0.125766	71.9295
orotidine	Nucleotide	Pyrimidine Metabolism, Orotate containing	Obesity class 3	Maximum likelihood	16	-0.262718	0.109027	0.0159679		0.768959	0.621008	0.952158	0.125766	71.9295
orotidine	Nucleotide	Pyrimidine Metabolism, Orotate containing	Obesity class 3	MR Egger	16	-0.25712	0.19512	0.208744		0.773276	0.527527	1.13351	0.125766	71.9295
orotidine	Nucleotide	Pyrimidine Metabolism, Orotate containing	Obesity class 3	Weighted median	16	-0.290778	0.148741	0.0505917		0.747681	0.558606	1.00075	0.125766	71.9295
orotidine	Nucleotide	Pyrimidine Metabolism, Orotate containing	Obesity class 3	Weighted mode	16	-0.28754	0.162848	0.097788		0.750107	0.545135	1.03215	0.125766	71.9295
phosphate / glycerol	Energy / Lipid	N.A.	Obesity class 3	Inverse variance weighted (fixed effects)	5	-0.640541	0.254549	0.011857	0.988488	0.527007	0.319993	0.867947	0.0127204	21.0607
phosphate / glycerol	Energy / Lipid	N.A.	Obesity class 3	Maximum likelihood	5	-0.643384	0.26289	0.014391		0.525511	0.31391	0.879748	0.0127204	21.0607
phosphate / glycerol	Energy / Lipid	N.A.	Obesity class 3	MR Egger	5	-0.717307	1.29346	0.617856		0.488065	0.0386777	6.15877	0.0127204	21.0607
phosphate / glycerol	Energy / Lipid	N.A.	Obesity class 3	Weighted median	5	-0.640106	0.329245	0.0518758		0.527236	0.276533	1.00523	0.0127204	21.0607
phosphate / glycerol	Energy / Lipid	N.A.	Obesity class 3	Weighted mode	5	-0.644486	0.417613	0.19764		0.524932	0.231539	1.1901	0.0127204	21.0607
phosphate / mannose	Energy / Carbohydrate	N.A.	Obesity class 3	Inverse variance weighted (fixed effects)	9	-0.270669	0.123326	0.0281812	0.988488	0.762869	0.599064	0.971464	0.0471643	45.077
phosphate / mannose	Energy / Carbohydrate	N.A.	Obesity class 3	Maximum likelihood	9	-0.272674	0.12459	0.0286284		0.761341	0.596384	0.971925	0.0471643	45.077
phosphate / mannose	Energy / Carbohydrate	N.A.	Obesity class 3	MR Egger	9	-0.119071	0.30471	0.707589		0.887745	0.488556	1.6131	0.0471643	45.077
phosphate / mannose	Energy / Carbohydrate	N.A.	Obesity class 3	Weighted median	9	-0.254277	0.146518	0.0826588		0.775477	0.581903	1.03345	0.0471643	45.077
phosphate / mannose	Energy / Carbohydrate	N.A.	Obesity class 3	Weighted mode	9	-0.235954	0.154143	0.164364		0.789817	0.583872	1.0684	0.0471643	45.077
asparagine	Amino Acid	Alanine and Aspartate Metabolism	Obesity class 3	Inverse variance weighted (fixed effects)	14	0.191676	0.0946651	0.0428901	0.986547	1.21128	1.00615	1.45822	0.0941251	61.0814
asparagine	Amino Acid	Alanine and Aspartate Metabolism	Obesity class 3	Maximum likelihood	14	0.195921	0.0955507	0.0403212		1.21643	1.00868	1.46697	0.0941251	61.0814
asparagine	Amino Acid	Alanine and Aspartate Metabolism	Obesity class 3	MR Egger	14	-0.0524436	0.188506	0.78559		0.948908	0.655789	1.37304	0.0941251	61.0814
asparagine	Amino Acid	Alanine and Aspartate Metabolism	Obesity class 3	Weighted median	14	0.112912	0.128875	0.380954		1.11953	0.869635	1.44124	0.0941251	61.0814
asparagine	Amino Acid	Alanine and Aspartate Metabolism	Obesity class 3	Weighted mode	14	0.142429	0.143361	0.338601		1.15307	0.870612	1.52717	0.0941251	61.0814
salicylate / citrate	Xenobiotics / Energy	N.A.	Obesity class 3	Inverse variance weighted (fixed effects)	7	0.447999	0.20517	0.0289956	0.988488	1.56518	1.04693	2.33996	0.0180598	21.3845
salicylate / citrate	Xenobiotics / Energy	N.A.	Obesity class 3	Maximum likelihood	7	0.458079	0.211539	0.0303525		1.58103	1.04442	2.39335	0.0180598	21.3845
salicylate / citrate	Xenobiotics / Energy	N.A.	Obesity class 3	MR Egger	7	0.37291	0.793892	0.658324		1.45195	0.306322	6.88219	0.0180598	21.3845
salicylate / citrate	Xenobiotics / Energy	N.A.	Obesity class 3	Weighted median	7	0.382303	0.257736	0.137991		1.46566	0.884388	2.42897	0.0180598	21.3845
salicylate / citrate	Xenobiotics / Energy	N.A.	Obesity class 3	Weighted mode	7	0.335548	0.37973	0.41089		1.39871	0.664499	2.94415	0.0180598	21.3845
spermidine / carnitine	Amino Acid / Lipid	N.A.	Obesity class 3	Inverse variance weighted (fixed effects)	9	0.309035	0.144928	0.032979	0.988488	1.36211	1.02529	1.80958	0.0379511	32.1196
spermidine / carnitine	Amino Acid / Lipid	N.A.	Obesity class 3	Maximum likelihood	9	0.314238	0.146952	0.0324867		1.36922	1.02656	1.82625	0.0379511	32.1196
spermidine / carnitine	Amino Acid / Lipid	N.A.	Obesity class 3	MR Egger	9	0.613709	0.528855	0.283909		1.84727	0.655179	5.20837	0.0379511	32.1196
spermidine / carnitine	Amino Acid / Lipid	N.A.	Obesity class 3	Weighted median	9	0.461375	0.193287	0.0169867		1.58625	1.08603	2.31687	0.0379511	32.1196
spermidine / carnitine	Amino Acid / Lipid	N.A.	Obesity class 3	Weighted mode	9	0.514037	0.234127	0.0594051		1.67203	1.0567	2.64568	0.0379511	32.1196
threonine / alpha-ketobutyrate	Amino Acid / Amino Acid	N.A.	Obesity class 3	Inverse variance weighted (fixed effects)	7	0.374366	0.174092	0.0315243	0.988488	1.45407	1.0337	2.04538	0.0226671	26.8076
threonine / alpha-ketobutyrate	Amino Acid / Amino Acid	N.A.	Obesity class 3	Maximum likelihood	7	0.380467	0.177763	0.0323299		1.46297	1.03257	2.07276	0.0226671	26.8076
threonine / alpha-ketobutyrate	Amino Acid / Amino Acid	N.A.	Obesity class 3	MR Egger	7	0.299827	0.740597	0.70233		1.34963	0.316086	5.76265	0.0226671	26.8076
threonine / alpha-ketobutyrate	Amino Acid / Amino Acid	N.A.	Obesity class 3	Weighted median	7	0.490887	0.231074	0.0336393		1.63376	1.03871	2.56971	0.0226671	26.8076
threonine / alpha-ketobutyrate	Amino Acid / Amino Acid	N.A.	Obesity class 3	Weighted mode	7	0.524721	0.281804	0.111912		1.68999	0.972762	2.93603	0.0226671	26.8076
trimethylamine N-oxide	Lipid	Phospholipid Metabolism	Obesity class 3	Inverse variance weighted (fixed effects)	4	0.615712	0.285868	0.0312531	0.986547	1.85097	1.05698	3.24142	0.0105476	21.8877
trimethylamine N-oxide	Lipid	Phospholipid Metabolism	Obesity class 3	Maximum likelihood	4	0.628264	0.299778	0.0361031		1.87435	1.04154	3.37309	0.0105476	21.8877
trimethylamine N-oxide	Lipid	Phospholipid Metabolism	Obesity class 3	MR Egger	4	2.74056	1.96608	0.298022		15.4957	0.328585	730.759	0.0105476	21.8877
trimethylamine N-oxide	Lipid	Phospholipid Metabolism	Obesity class 3	Weighted median	4	0.615056	0.364486	0.0915149		1.84976	0.905438	3.77896	0.0105476	21.8877
trimethylamine N-oxide	Lipid	Phospholipid Metabolism	Obesity class 3	Weighted mode	4	0.580068	0.401437	0.244214		1.78616	0.813224	3.92311	0.0105476	21.8877
X-11795	Unknown	Unknown	Obesity class 3	Inverse variance weighted (fixed effects)	7	-0.509473	0.207807	0.0142196	0.986547	0.600812	0.399807	0.902874	0.0195597	23.4554
X-11795	Unknown	Unknown	Obesity class 3	Maximum likelihood	7	-0.518348	0.213548	0.015211		0.595504	0.39184	0.905023	0.0195597	23.4554
X-11795	Unknown	Unknown	Obesity class 3	MR Egger	7	0.400665	1.08043	0.725952		1.49282	0.179606	12.4077	0.0195597	23.4554
X-11795	Unknown	Unknown	Obesity class 3	Weighted median	7	-0.634387	0.261244	0.0151685		0.53026	0.31777	0.88484	0.0195597	23.4554
X-11795	Unknown	Unknown	Obesity class 3	Weighted mode	7	-0.761562	0.415052	0.116203		0.466937	0.206995	1.05331	0.0195597	23.4554
X-24736	Unknown	Unknown	Obesity class 3	Inverse variance weighted (fixed effects)	13	-0.223886	0.106371	0.0353121	0.986547	0.799406	0.648967	0.98472	0.0677753	27.023
X-24736	Unknown	Unknown	Obesity class 3	Maximum likelihood	13	-0.224541	0.108402	0.0383241		0.798883	0.645966	0.988	0.0677753	27.023
X-24736	Unknown	Unknown	Obesity class 3	MR Egger	13	-0.72009	0.522561	0.195588		0.486708	0.174765	1.35545	0.0677753	27.023
X-24736	Unknown	Unknown	Obesity class 3	Weighted median	13	-0.226751	0.14266	0.111959		0.797119	0.602683	1.05428	0.0677753	27.023
X-24736	Unknown	Unknown	Obesity class 3	Weighted mode	13	-0.238641	0.184788	0.220877		0.787698	0.548359	1.1315	0.0677753	27.023

## Sheet: Table S8
Table S8 Sensitive analysis of the association between identified plasma metabolites and obesity
Exposure			Outcome	Pleiotropy				Heterogenenity						MR steiger directionality
Name	Super_pathway	Sub_pathway		MR_PRESSO_Global_Pval	MR_egger_intercept	MR_egger_se	MR_egger_Pval	IVW_Q	IVW_Q_df	IVW_Q_pval	MR_egger_Q	MR_egger_Q_df	MR_egger_Q_pval	Correct_causal_direction	Steiger_pval
1-(1-enyl-palmitoyl)-2-arachidonoyl-GPC (P-16:0/20:4)*	Lipid	Plasmalogen	BMI	0.633	0.000322626	0.000778438	0.684822	14.0336	15	0.522985	13.8618	14	0.460058	TRUE	0
1-(1-enyl-palmitoyl)-2-linoleoyl-GPE (P-16:0/18:2)*	Lipid	Plasmalogen	BMI	0.928	0.00143148	0.00244913	0.580192	2.70863	7	0.910586	2.36701	6	0.883045	TRUE	6e-56
1-(1-enyl-palmitoyl)-2-oleoyl-GPC (P-16:0/18:1)*	Lipid	Plasmalogen	BMI	1	0.000688277	0.00268215	0.803953	0.616516	9	0.999925	0.550665	8	0.999808	TRUE	2.1e-63
1-(1-enyl-palmitoyl)-2-palmitoleoyl-GPC (P-16:0/16:1)*	Lipid	Plasmalogen	BMI	0.912	-0.00050087	0.000961065	0.611017	7.80767	14	0.899103	7.53606	13	0.872458	TRUE	3.71e-217
1-(1-enyl-palmitoyl)-2-palmitoyl-GPC (P-16:0/16:0)*	Lipid	Plasmalogen	BMI	0.61	0.000923163	0.000873373	0.304488	17.8798	19	0.530482	16.7625	18	0.539486	TRUE	4.05e-274
1-(1-enyl-stearoyl)-2-linoleoyl-GPE (P-18:0/18:2)*	Lipid	Plasmalogen	BMI	0.645	-0.000333959	0.00291546	0.91604	2.70513	4	0.608317	2.69201	3	0.441586	TRUE	1.08e-24
1-linoleoyl-2-arachidonoyl-GPC (18:2/20:4n6)*	Lipid	Phosphatidylcholine (PC)	BMI	0.97	-0.00047561	0.00133516	0.730887	3.22967	9	0.954489	3.10278	8	0.927743	TRUE	1.52e-139
1-oleoyl-2-arachidonoyl-GPE (18:1/20:4)*	Lipid	Phosphatidylethanolamine (PE)	BMI	0.586	-0.00138989	0.000868795	0.133654	12.5909	14	0.558956	10.0316	13	0.69135	TRUE	0
1-palmitoyl-2-arachidonoyl-GPE (16:0/20:4)*	Lipid	Phosphatidylethanolamine (PE)	BMI	0.547	-0.000322858	0.00109367	0.773876	10.5327	11	0.483204	10.4417	10	0.402636	TRUE	0
1-palmitoyl-2-arachidonoyl-GPC (16:0/20:4n6)	Lipid	Phosphatidylcholine (PC)	BMI	0.98	-0.000415254	0.000946655	0.668706	5.44532	13	0.964039	5.2529	12	0.948994	TRUE	4.18e-284
1-palmitoyl-2-oleoyl-GPI (16:0/18:1)*	Lipid	Phosphatidylinositol (PI)	BMI	0.388	0.0010457	0.00197979	0.610145	11.212	10	0.341239	10.8749	9	0.284379	TRUE	1.93e-90
1-stearoyl-2-arachidonoyl-GPE (18:0/20:4)	Lipid	Phosphatidylethanolamine (PE)	BMI	0.392	-0.000585823	0.00124727	0.651117	10.4413	9	0.315956	10.1611	8	0.253902	TRUE	0
1-stearoyl-2-oleoyl-GPC (18:0/18:1)	Lipid	Phosphatidylcholine (PC)	BMI	0.289	-0.00381979	0.004301	0.397591	12.6986	10	0.241016	11.6754	9	0.232236	TRUE	1.56e-59
10-nonadecenoate (19:1n9)	Lipid	Long Chain Monounsaturated Fatty Acid	BMI	N.A.	0.0142732	0.0560067	0.84114	0.101078	2	0.950717	0.0361308	1	0.849246	TRUE	4.05e-14
2,3-dihydroxy-2-methylbutyrate	Amino Acid	Leucine, Isoleucine and Valine Metabolism	BMI	0.49	0.00486509	0.00371867	0.281986	3.53491	4	0.47259	1.82329	3	0.609879	TRUE	2.15e-23
2-hydroxybutyrate/2-hydroxyisobutyrate	Amino Acid	Glutathione Metabolism	BMI	0.536	0.000626857	0.00444383	0.89676	3.23827	4	0.518772	3.21693	3	0.359372	TRUE	1.07e-24
21-hydroxypregnenolone disulfate	Lipid	Pregnenolone Steroids	BMI	0.434	-0.00163983	0.00147039	0.286587	14.5131	13	0.338729	13.1501	12	0.358225	TRUE	1.36e-125
3-hydroxybutyrate (BHBA)	Lipid	Ketone Bodies	BMI	0.649	0.00318661	0.00365101	0.432034	3.54987	5	0.615856	2.78808	4	0.593891	TRUE	1.24e-28
3-aminoisobutyrate	Nucleotide	Pyrimidine Metabolism, Thymine containing	BMI	0.772	0.000320873	0.000774485	0.685406	9.35223	14	0.807846	9.18059	13	0.759172	TRUE	0
3-hydroxymyristate	Lipid	Fatty Acid, Monohydroxy	BMI	0.629	-0.00211856	0.00410854	0.628083	4.65761	6	0.588415	4.39172	5	0.494501	TRUE	2.45e-31
3-phenylpropionate (hydrocinnamate)	Xenobiotics	Benzoate Metabolism	BMI	0.573	0.00119615	0.00419931	0.794295	3.29499	4	0.509727	3.20822	3	0.360623	TRUE	1.79e-23
4-ethylphenylsulfate	Xenobiotics	Benzoate Metabolism	BMI	N.A.	N.A.	N.A.	N.A.	0.00530535	1	0.941935	N.A.	N.A.	N.A.	TRUE	1.69e-09
5alpha-pregnan-3beta,20alpha-diol disulfate	Lipid	Progestin Steroids	BMI	0.473	-0.00129983	0.00130895	0.344115	11.3244	11	0.416502	10.3079	10	0.413908	TRUE	1.69e-133
adenosine 5'-diphosphate (ADP) / choline phosphate	Nucleotide / Lipid	N.A.	BMI	0.764	0.0058853	0.00481272	0.26095	5.29805	8	0.725297	3.80265	7	0.802207	TRUE	4.27e-44
alpha-tocopherol / glycerol	Cofactors and Vitamins / Lipid	N.A.	BMI	0.94	-0.00105752	0.00324254	0.757527	1.85832	6	0.932256	1.75196	5	0.88229	TRUE	2.25e-31
androsterone glucuronide	Lipid	Androgenic Steroids	BMI	0.761	0.00329051	0.00208476	0.153134	6.21628	9	0.718092	3.72504	8	0.88104	TRUE	9.98e-76
benzoate / linoleoyl-arachidonoyl-glycerol (18:2/20:4) [1]*	Xenobiotics / Lipid	N.A.	BMI	0.736	-0.000656868	0.00220109	0.780237	3.39869	5	0.638769	3.30963	4	0.507408	TRUE	4.86e-70
beta-hydroxyisovalerate	Amino Acid	Leucine, Isoleucine and Valine Metabolism	BMI	0.669	-0.00163913	0.00157934	0.321611	9.52349	12	0.657686	8.44633	11	0.672851	TRUE	4e-88
myristoleoylcarnitine (C14:1)*	Lipid	Fatty Acid Metabolism (Acyl Carnitine, Monounsaturated)	BMI	0.233	0.00508735	0.00241247	0.0795077	9.58313	7	0.213453	5.13621	6	0.526466	TRUE	1.41e-38
butyrylcarnitine (C4)	Lipid	Fatty Acid Metabolism (also BCAA Metabolism)	BMI	0.74	0.00204649	0.00107181	0.0852917	7.13167	11	0.788323	3.48592	10	0.967574	TRUE	0
tiglylcarnitine (C5:1-DC)	Amino Acid	Leucine, Isoleucine and Valine Metabolism	BMI	0.98	-0.000563071	0.00249729	0.830538	1.18158	6	0.977785	1.13074	5	0.951347	TRUE	1.36e-34
cholesterol	Lipid	Sterol	BMI	0.738	-0.00500884	0.00480241	0.373607	2.11025	4	0.71549	1.02243	3	0.795825	TRUE	8.81e-24
cholesterol / benzoate	Lipid / Xenobiotics	N.A.	BMI	0.959	0.00112615	0.00789302	0.895589	0.638207	4	0.958725	0.617851	3	0.892334	TRUE	6.52e-23
cysteine-glutathione disulfide	Amino Acid	Glutathione Metabolism	BMI	0.993	0.000236127	0.00154415	0.882778	2.18873	8	0.974672	2.16534	7	0.950125	TRUE	4e-105
dihomo-linoleoylcarnitine (C20:2)*	Lipid	Fatty Acid Metabolism (Acyl Carnitine, Polyunsaturated)	BMI	0.437	0.00258794	0.00139023	0.0922833	10.2036	11	0.512175	6.73828	10	0.7499	TRUE	1.63e-130
dihydroferulic acid sulfate	Xenobiotics	Food Component/Plant	BMI	0.752	0.000496123	0.00220527	0.829468	4.16087	7	0.761074	4.11025	6	0.661759	TRUE	6.39e-38
erucate (22:1n9)	Lipid	Long Chain Monounsaturated Fatty Acid	BMI	0.518	0.000763386	0.00411512	0.869941	2.57253	3	0.462325	2.52902	2	0.282378	TRUE	1.9e-19
eugenol sulfate	Xenobiotics	Food Component/Plant	BMI	0.356	0.00242834	0.00294172	0.433023	10.6731	9	0.298784	9.83535	8	0.276773	TRUE	4.25e-45
gamma-glutamyl-alpha-lysine	Peptide	Gamma-glutamyl Amino Acid	BMI	0.958	-0.000213256	0.00169207	0.901981	4.79107	12	0.964596	4.77519	11	0.941563	TRUE	3.47e-66
gamma-glutamyltyrosine	Peptide	Gamma-glutamyl Amino Acid	BMI	0.402	0.00491012	0.00319577	0.175339	7.67911	7	0.361738	5.31845	6	0.503665	TRUE	4.01e-41
glucose / N-stearoyl-sphingosine (d18:1/18:0)*	Carbohydrate / Lipid	N.A.	BMI	0.884	0.000164216	0.00303937	0.958666	3.30107	7	0.855825	3.29815	6	0.770602	TRUE	4.63e-59
glycine conjugate of C10H14O2 (1)*	Partially Characterized Molecules	Partially Characterized Molecules	BMI	0.7	0.000903566	0.00163957	0.596616	6.43676	9	0.695534	6.13305	8	0.632331	TRUE	7.43e-97
glycochenodeoxycholate 3-sulfate	Lipid	Primary Bile Acid Metabolism	BMI	0.676	-0.000274601	0.00113334	0.81345	8.89405	11	0.631671	8.83535	10	0.547798	TRUE	4.23e-119
glycosyl ceramide (d18:1/23:1, d17:1/24:1)*	Lipid	Hexosylceramides (HCER)	BMI	0.961	-0.000280508	0.00373795	0.94309	1.49292	6	0.959963	1.48729	5	0.914532	TRUE	6.76e-37
glycosyl-N-tricosanoyl-sphingadienine (d18:2/23:0)*	Lipid	Hexosylceramides (HCER)	BMI	0.55	-0.00387919	0.00219694	0.111254	8.65632	10	0.565	5.53853	9	0.785067	TRUE	3.17e-62
glycoursodeoxycholic acid sulfate (1)	Lipid	Secondary Bile Acid Metabolism	BMI	0.372	-0.00240963	0.0028346	0.423401	9.55049	8	0.298003	8.65682	7	0.278243	TRUE	1.72e-57
guaiacol sulfate	Xenobiotics	Benzoate Metabolism	BMI	0.818	0.000123818	0.00398507	0.976702	2.39731	5	0.791874	2.39635	4	0.663288	TRUE	5.7e-28
indoleacetylglutamine	Amino Acid	Tryptophan Metabolism	BMI	0.384	0.00201714	0.0027982	0.494354	8.55359	8	0.38134	7.96249	7	0.335913	TRUE	1.12e-92
laurylcarnitine (C12)	Lipid	Fatty Acid Metabolism (Acyl Carnitine, Medium Chain)	BMI	0.213	-0.00286264	0.00308516	0.389274	10.4159	7	0.166205	9.10883	6	0.167549	TRUE	9.12e-39
leucine / N-palmitoyl-sphingosine (d18:1/16:0)	Amino Acid / Lipid	N.A.	BMI	0.87	-0.00122796	0.00515867	0.821298	2.66409	6	0.849671	2.60743	5	0.760237	TRUE	2.29e-32
lithocholate sulfate (1)	Lipid	Secondary Bile Acid Metabolism	BMI	0.953	0.000418221	0.00211779	0.856075	0.59733	4	0.96336	0.558331	3	0.905902	TRUE	2.29e-61
malonylcarnitine	Lipid	Fatty Acid Synthesis	BMI	0.512	0.000248364	0.00335869	0.94392	5.53392	6	0.477366	5.52788	5	0.354899	TRUE	4.25e-32
myristoyl dihydrosphingomyelin (d18:0/14:0)*	Lipid	Dihydrosphingomyelins	BMI	0.673	0.00150138	0.00187929	0.454797	5.30757	7	0.622484	4.66932	6	0.586869	TRUE	1.77e-63
N-acetylisoleucine	Amino Acid	Leucine, Isoleucine and Valine Metabolism	BMI	0.375	-0.00450808	0.00339783	0.255263	5.68479	5	0.338108	3.92451	4	0.416319	TRUE	2.19e-28
N-palmitoyl-sphingosine (d18:1/16:0) / N-stearoyl-sphingosine (d18:1/18:0)*	Lipid / Lipid	N.A.	BMI	0.996	-0.000431778	0.00175167	0.815099	0.514262	6	0.997661	0.453502	5	0.993727	TRUE	2.19e-86
N6,N6-dimethyllysine	Amino Acid	Lysine Metabolism	BMI	0.309	0.0012181	0.0010585	0.267839	20.5703	16	0.195627	18.9015	15	0.218231	TRUE	0
N6-methyllysine	Amino Acid	Lysine Metabolism	BMI	0.309	0.00041447	0.000731938	0.577514	30.9686	21	0.0741817	30.4799	20	0.0624412	TRUE	0
palmitoleoylcarnitine (C16:1)*	Lipid	Fatty Acid Metabolism (Acyl Carnitine, Monounsaturated)	BMI	0.16	0.00700352	0.0031657	0.0778772	10.1915	6	0.116817	5.15015	5	0.397832	TRUE	2.05e-42
palmitoylcholine	Lipid	Fatty Acid Metabolism (Acyl Choline)	BMI	0.144	0.000628575	0.00372414	0.872582	10.6533	6	0.099701	10.5929	5	0.0600754	TRUE	1.39e-33
phosphate / 5-oxoproline	Energy / Amino Acid	N.A.	BMI	0.552	0.00126556	0.00362269	0.738767	6.14651	7	0.52275	6.02398	6	0.420509	TRUE	1.04e-36
phosphate / linoleoyl-arachidonoyl-glycerol (18:2/20:4) [2]*	Energy / Lipid	N.A.	BMI	0.974	-0.000306311	0.00124198	0.809736	4.8802	12	0.961861	4.81938	11	0.939597	TRUE	5.64e-138
phytanate	Xenobiotics	Food Component/Plant	BMI	0.669	0.00111248	0.00303063	0.728585	4.1598	6	0.655061	4.02506	5	0.545814	TRUE	1.35e-33
pregnenediol disulfate (C21H34O8S2)*	Lipid	Pregnenolone Steroids	BMI	0.633	-0.000275332	0.0008165	0.740631	14.5993	16	0.554155	14.4856	15	0.489062	TRUE	0
pro-hydroxy-pro	Amino Acid	Urea cycle; Arginine and Proline Metabolism	BMI	0.493	0.00156875	0.00335068	0.65214	8.84249	9	0.451939	8.60667	8	0.376555	TRUE	5.47e-45
retinol (Vitamin A) / linoleoyl-arachidonoyl-glycerol (18:2/20:4) [1]*	Cofactors and Vitamins / Lipid	N.A.	BMI	0.708	-0.00106379	0.00131475	0.445071	6.14699	8	0.630771	5.49231	7	0.600112	TRUE	3.38e-99
S-adenosylhomocysteine (SAH)	Amino Acid	Methionine, Cysteine, SAM and Taurine Metabolism	BMI	0.775	0.00213802	0.00178094	0.260587	6.59671	10	0.76289	5.1555	9	0.820548	TRUE	2.55e-71
serine	Amino Acid	Glycine, Serine and Threonine Metabolism	BMI	0.696	0.000681837	0.00141363	0.637026	11.435	15	0.721192	11.2024	14	0.67007	TRUE	6.76e-124
sphingomyelin (d18:1/20:2, d18:2/20:1, d16:1/22:2)*	Lipid	Sphingomyelins	BMI	0.952	-0.00219744	0.00209949	0.33558	2.21092	7	0.94725	1.11544	6	0.980855	TRUE	2.97e-82
succinylcarnitine (C4-DC)	Energy	TCA Cycle	BMI	0.758	0.00111647	0.00204451	0.598283	7.25729	10	0.700952	6.95909	9	0.641379	TRUE	1.74e-92
taurochenodeoxycholic acid 3-sulfate	Lipid	Secondary Bile Acid Metabolism	BMI	0.847	0.00149872	0.00216857	0.509049	5.1133	9	0.824322	4.63566	8	0.795712	TRUE	4.51e-68
taurocholate / oxalate (ethanedioate)	Lipid / Cofactors and Vitamins	N.A.	BMI	0.927	0.0038833	0.00420119	0.39773	2.09025	6	0.911214	1.23586	5	0.941391	TRUE	1.07e-32
taurolithocholate 3-sulfate	Lipid	Secondary Bile Acid Metabolism	BMI	0.699	0.00232537	0.00229157	0.367616	2.78073	5	0.733746	1.75102	4	0.781431	TRUE	2.42e-45
trans-2-hexenoylglycine	Lipid	Fatty Acid Metabolism (Acyl Glycine)	BMI	0.919	-0.00128705	0.00282125	0.667379	2.22267	6	0.898123	2.01455	5	0.847128	TRUE	2.32e-39
tyrosine	Amino Acid	Tyrosine Metabolism	BMI	0.361	0.000794928	0.00298426	0.798869	7.98417	7	0.333992	7.89086	6	0.246209	TRUE	1.61e-37
X-11849	Unknown	Unknown	BMI	0.804	0.00167366	0.00206178	0.437874	6.52384	10	0.769502	5.8649	9	0.75336	TRUE	1.4e-51
X-12847	Unknown	Unknown	BMI	0.712	0.0022464	0.00289195	0.462725	5.86802	8	0.662013	5.26463	7	0.627704	TRUE	8.88e-52
X-12849	Unknown	Unknown	BMI	0.559	0.00397659	0.0037868	0.370794	3.24891	4	0.517067	2.14617	3	0.542629	TRUE	1.18e-24
X-21442	Unknown	Unknown	BMI	0.94	-9.08e-06	0.00435527	0.998467	0.826791	4	0.934821	0.826786	3	0.84305	TRUE	4.23e-29
X-22776	Unknown	Unknown	BMI	0.567	0.000969717	0.00356901	0.803474	3.29494	4	0.509734	3.21581	3	0.359533	TRUE	4.79e-23
X-23654	Unknown	Unknown	BMI	0.533	-0.000961404	0.00114105	0.41595	12.3526	13	0.498965	11.6427	12	0.474786	TRUE	8.14e-128
X-24306	Unknown	Unknown	BMI	0.842	-0.00127492	0.00242974	0.614007	5.106	9	0.824972	4.83067	8	0.775511	TRUE	5.1e-47
X-24947	Unknown	Unknown	BMI	0.644	-0.00137603	0.00168969	0.432711	10.4025	12	0.580694	9.73931	11	0.553977	TRUE	1.08e-102
X-24970	Unknown	Unknown	BMI	0.848	0.000260443	0.00345426	0.942349	3.45997	7	0.839447	3.45429	6	0.750041	TRUE	1.06e-37
X-25790	Unknown	Unknown	BMI	0.94	0.00242002	0.0063191	0.738615	0.411804	3	0.937793	0.265139	2	0.875842	TRUE	3.97e-19
(S)-a-amino-omega-caprolactam	Xenobiotics	Food Component/Plant	WHR	0.568	-0.00177749	0.00221208	0.44488	8.18623	9	0.515493	7.54055	8	0.479585	TRUE	3.68e-54
1,2-dilinoleoyl-GPE (18:2/18:2)*	Lipid	Phosphatidylethanolamine (PE)	WHR	0.969	-0.00104335	0.00141115	0.468279	11.2812	21	0.957028	10.7345	20	0.952819	TRUE	5.25e-144
1-linoleoyl-GPE (18:2)*	Lipid	Lysophospholipid	WHR	0.841	-3.59e-05	0.00103773	0.9727	19.6454	26	0.808057	19.6442	25	0.765232	TRUE	5.88e-196
1-methylnicotinamide	Cofactors and Vitamins	Nicotinate and Nicotinamide Metabolism	WHR	0.841	0.00384388	0.00229523	0.114705	10.5672	16	0.83538	7.76249	15	0.932951	TRUE	3.29e-82
1-oleoyl-GPE (18:1)	Lipid	Lysophospholipid	WHR	0.938	-0.00131822	0.00157518	0.413069	11.2346	20	0.939911	10.5342	19	0.938515	TRUE	1.04e-104
1-palmitoleoylglycerol (16:1)*	Lipid	Monoacylglycerol	WHR	0.986	3.82e-05	0.0012019	0.97485	15.1709	29	0.983637	15.1699	28	0.976586	TRUE	1.59e-144
1-palmitoyl-2-linoleoyl-GPE (16:0/18:2)	Lipid	Phosphatidylethanolamine (PE)	WHR	0.744	0.000282467	0.00105918	0.792743	15.7439	19	0.674288	15.6728	18	0.615369	TRUE	0
1-palmitoyl-2-oleoyl-GPE (16:0/18:1)	Lipid	Phosphatidylethanolamine (PE)	WHR	0.783	-5.88e-05	0.00119949	0.961279	22.9705	28	0.734515	22.9681	27	0.686725	TRUE	6.98e-258
1-stearoyl-GPC (18:0)	Lipid	Lysophospholipid	WHR	0.687	0.000596317	0.00129956	0.650148	23.5176	27	0.656917	23.3071	26	0.615522	TRUE	2.11e-140
2,3-dihydroxy-2-methylbutyrate	Amino Acid	Leucine, Isoleucine and Valine Metabolism	WHR	0.782	0.000252005	0.00200196	0.902322	7.58459	11	0.749961	7.56875	10	0.670879	TRUE	8.35e-55
2-acetamidophenol sulfate	Xenobiotics	Food Component/Plant	WHR	0.914	-0.000329633	0.00168856	0.847844	9.03971	16	0.911769	9.0016	15	0.877434	TRUE	6.4e-78
2-oxoarginine*	Amino Acid	Urea cycle; Arginine and Proline Metabolism	WHR	0.504	0.00051506	0.00170999	0.766709	18.6612	19	0.478754	18.5676	18	0.418889	TRUE	5.33e-105
21-hydroxypregnenolone disulfate	Lipid	Pregnenolone Steroids	WHR	0.906	1.06e-06	0.00131424	0.999363	19.4676	28	0.88309	19.4676	27	0.85234	TRUE	3.94e-157
3,5-dichloro-2,6-dihydroxybenzoic acid	Xenobiotics	Chemical	WHR	0.75	0.000970328	0.00142629	0.504963	14.8002	19	0.735211	14.3373	18	0.706851	TRUE	9.7e-96
3-(4-hydroxyphenyl)lactate	Amino Acid	Tyrosine Metabolism	WHR	0.684	0.00123257	0.00156009	0.438324	18.9591	22	0.647852	18.3349	21	0.627722	TRUE	1.47e-129
3-methylcytidine	Nucleotide	Pyrimidine Metabolism, Cytidine containing	WHR	0.823	-0.000534264	0.000961769	0.584157	17.9851	23	0.758299	17.6765	22	0.724989	TRUE	0
3-ureidopropionate	Nucleotide	Pyrimidine Metabolism, Uracil containing	WHR	0.998	-0.00120869	0.00143582	0.41094	6.58608	19	0.996115	5.87744	18	0.996669	TRUE	7.45e-101
4-acetaminophen sulfate	Xenobiotics	Drug - Analgesics, Anesthetics	WHR	0.721	-0.00201823	0.00194281	0.314333	13.2813	17	0.717159	12.2022	16	0.729949	TRUE	2.76e-85
5-oxoproline / citrate	Amino Acid / Energy	N.A.	WHR	0.605	-0.000731519	0.000949709	0.450151	20.3703	21	0.497928	19.777	20	0.471956	TRUE	0
5alpha-androstan-3alpha,17beta-diol monosulfate (1)	Lipid	Androgenic Steroids	WHR	0.919	-0.000115855	0.0014439	0.936808	13.6887	22	0.912157	13.6823	21	0.882855	TRUE	7.96e-177
5alpha-pregnan-3beta,20alpha-diol disulfate	Lipid	Progestin Steroids	WHR	0.743	-0.00142126	0.00119096	0.242397	25.0558	30	0.722315	23.6317	29	0.746876	TRUE	3.2e-220
[truncated: 222 more rows]

## Sheet: Table S9
Table S9 Metabolic pathway analysis of identified plasma metabolites
[truncated: 81 more rows]

## Sheet: Table S10
Table S10 Casual effects of MR analysis between identified peripheral cells and obesity
[truncated: 176 more rows]

[truncated: 8 more sheets: Table S11, Table S12, Table S13, Table S14, Table S15, Table S16, Table S17, Table S18]
